# Supplementary material for: Interspecific and host-related gene expression patterns in nematode-trapping fungi
Source: BMC Genomics. 2014 Nov 11;15(1):968. doi: 10.1186/1471-2164-15-968 (PMC4237727; doi:10.1186/1471-2164-15-968)
Supplement: Supplementary file 4 — Additional file 4: Annotation of the 500 most expressed transcripts. (XLSX 256 KB) [file 12864_2014_6662_MOESM4_ESM.xlsx]

## Sheet: Additional file 4
Additional file 4. Annotation of the 500 most expressed transcripts
The table shows the annotation of the most highly expressed isotigs (Top 500 transcripts, c.f. Figure 2 in main text) based on searches to the UniProt database [1], proteins from M. haptotylum [2], the Pfam protein family database [3], the presence of a predicted secretion signal [4], the KOG database [5] and the UniRef50 database [6].
Ao(Mh) denotes A. oligospora and M. hapla; Ao(Hs), A. oligospora and H. schachtii; Ad(Mh), A. dactyloides and M. hapla; Ad(Hs), A. dactyloides and H. schachtii; and Mc(Hs), M. cionopagum and H. schachtii.
Library	Isotig	Pfam	Pfam_name	signalP	orphans	BLASTX_UniProt/M_haptotylum_hitName	BLASTX_frame	BLASTX_UniProt_hitDescription	BLASTX_evalue	BLASTX_score	BLASTX_identity	UniProt/M_haptotylum_signalP	UniProt/M_haptotylum_KOG	UniProt_EC	BLASTX_UniRef50_hitName	BLASTX_evalue	BLASTX_score	BLASTX_identity
Ao(Mh)	isotig00001	PF00076	RRM_1		N	G1XR53	-1	Putative uncharacterized protein	7.0e-161	573	386		KOG0148		K1Y2H5	3.0e-140	502	286
Ao(Mh)	isotig00002	PF00076	RRM_1		N	G1XR53	-1	Putative uncharacterized protein	7.0e-161	573	386		KOG0148
Ao(Mh)	isotig00003	PF00076	RRM_1		N	G1XR53	-1	Putative uncharacterized protein	4.0e-141	507	342		KOG0148
Ao(Mh)	isotig00004	PF00076	RRM_1		N	G1XR53	-1	Putative uncharacterized protein	4.0e-141	507	342		KOG0148
Ao(Mh)	isotig00005	PF00069,PF00011	Pkinase,HSP20		N	G1XCT4	-1	Putative uncharacterized protein	0.0	693	376		KOG1163		J4HY43	1.0e-138	498	232
Ao(Mh)	isotig00006	PF00069,PF00011	Pkinase,HSP20		N	G1XCT4	-1	Putative uncharacterized protein	0.0	571	291		KOG1163
Ao(Mh)	isotig00008	PF00171	Aldedh		N	G1WY95	-2	Putative uncharacterized protein	0.0	960	481		KOG2451		C7YIE3	0.0	708	344
Ao(Mh)	isotig00009	PF00171	Aldedh		N	G1WY95	-3	Putative uncharacterized protein	0.0	960	481		KOG2451
Ao(Mh)	isotig00010	PF00171	Aldedh		N	G1WY95	-2	Putative uncharacterized protein	0.0	960	481		KOG2451
Ao(Mh)	isotig00025	PF01284	MARVEL		N	G1XMA0	1	Putative uncharacterized protein	1.0e-92	345	203		KOG2236		G1XMA0	4.0e-93	345	203
Ao(Mh)	isotig00026	PF01284	MARVEL		N	G1XMA0	1	Putative uncharacterized protein	2.0e-81	285	156		KOG2236
Ao(Mh)	isotig00029	PF00501,PF00550,PF07993	AMP-binding,PP-binding,NAD_binding_4		N	G1XRT0	-2	Putative uncharacterized protein	0.0	2132	1064		KOG1178		G1XRT0	0.0	2132	1064
Ao(Mh)	isotig00030	PF00501,PF00550,PF07993	AMP-binding,PP-binding,NAD_binding_4		N	G1XRT0	-2	Putative uncharacterized protein	0.0	2132	1064		KOG1178
Ao(Mh)	isotig00033	PF00170,PF08601	bZIP_1,PAP1		N	G1XTD5	-2	Putative uncharacterized protein	0.0	1071	662		KOG3054		G1XTD5	0.0	1071	662
Ao(Mh)	isotig00034	PF00170,PF08601	bZIP_1,PAP1		N	G1XTD5	-2	Putative uncharacterized protein	0.0	970	622		KOG3054
Ao(Mh)	isotig00039	PF00199,PF06628	Catalase,Catalase-rel		N	G1XPK6	2	Catalase	0.0	1221	590		KOG0047	1.11.1.6	Q5K8E2	0.0	746	354
Ao(Mh)	isotig00040	PF00199,PF06628	Catalase,Catalase-rel		N	G1XPK6	2	Catalase	0.0	1217	588		KOG0047	1.11.1.6
Ao(Mh)	isotig00053			Y	N	G1XQW2	1	Putative uncharacterized protein	2.0e-45	189	87				G1XQW2	6.0e-46	189	87
Ao(Mh)	isotig00054			Y	N	G1XQW2	2	Putative uncharacterized protein	2.0e-45	189	87
Ao(Mh)	isotig00055	PF00149	Metallophos		N	G1XGN3	-2	Serine/threonine-protein phosphatase	0.0	676	325		KOG0374	3.1.3.16	Q9UW86	7.0e-177	624	299
Ao(Mh)	isotig00056	PF00149	Metallophos		N	G1XGN3	-2	Serine/threonine-protein phosphatase	2.0e-178	631	304		KOG0374	3.1.3.16
Ao(Mh)	isotig00057				Y	G1XD03	-3	Putative uncharacterized protein	0.0	685	337				G1XD03	0.0	685	337
Ao(Mh)	isotig00058				N	G1XD03	-2	Putative uncharacterized protein	0.0	685	337
Ao(Mh)	isotig00059	PF05495	zf-CHY	Y	N	G1WYN5	-2	Putative uncharacterized protein	0.0	627	393				G1WYN5	0.0	627	393
Ao(Mh)	isotig00060			Y	N
Ao(Mh)	isotig00063	PF00266	Aminotran_5		N	G1X9Z1	3	Putative uncharacterized protein	0.0	753	413		KOG2790
Ao(Mh)	isotig00064	PF00266	Aminotran_5		N	G1X9Z1	3	Putative uncharacterized protein	0.0	754	414		KOG2790		G1X9Z1	0.0	754	414
Ao(Mh)	isotig00067				N	H072_7694	-3		3.0e-158	563	306		KOG0532		G1XBM0	2.0e-155	552	296
Ao(Mh)	isotig00068				N	G1XBM0	-1	Putative uncharacterized protein	3.0e-154	550	291
Ao(Mh)	isotig00085	PF00125,PF01667	Histone,Ribosomal_S27e		N	G1XLV5	-1	Histone H3	7.0e-60	237	136		KOG1745		I1FRH1	8.0e-56	221	123
Ao(Mh)	isotig00086	PF01667	Ribosomal_S27e		N	G1XCT8	-1	40S ribosomal protein S27	6.0e-36	150	70		KOG1779		L8GHE6	3.0e-27	125	58
Ao(Mh)	isotig00087	PF09440,PF01399	eIF3_N,PCI		N	G1XMF4	-2	Eukaryotic translation initiation factor	0.0	815	407		KOG2758		D4DFC8	2.0e-146	522	257
Ao(Mh)	isotig00089				Y
Ao(Mh)	isotig00090	PF10338	DUF2423		N	G1XT71	-2	Putative uncharacterized protein	2.0e-13	82	40
Ao(Mh)	isotig00091	PF02854	MIF4G		N	G1XJW1	-1	Putative uncharacterized protein	0.0	851	484		KOG0401,KOG1144,KOG1984,KOG0162		G1XJW1	0.0	851	484
Ao(Mh)	isotig00092				N	G1XFE4	2	Putative uncharacterized protein	7.0e-25	118	58		KOG0235		G1XFE4	2.0e-25	118	58
Ao(Mh)	isotig00095	PF00190	Cupin_1	Y	N	G1WZB7	-1	Putative uncharacterized protein	2.0e-126	458	253	Y			G1WZB7	5.0e-127	458	253
Ao(Mh)	isotig00097	PF00025	Arf		N	G1XJW4	3	Putative uncharacterized protein	1.0e-77	295	166		KOG0072		C5P064	2.0e-67	259	149
Ao(Mh)	isotig00098	PF00025	Arf		N	G1XJW4	3	Putative uncharacterized protein	1.0e-77	295	166		KOG0072
Ao(Mh)	isotig00099	PF00160	Pro_isomerase	Y	N	G1X7J0	-3	Peptidyl-prolyl cis-trans isomerase	2.0e-105	387	206	Y	KOG0880	5.2.1.8	G1X7J0	6.0e-106	387	206
Ao(Mh)	isotig00100	PF00160	Pro_isomerase	Y	N	G1X7J0	-3	Peptidyl-prolyl cis-trans isomerase	1.0e-103	381	206	Y	KOG0880	5.2.1.8
Ao(Mh)	isotig00158				N	H072_328	2		3.0e-11	73	49		KOG0579,KOG0260,KOG2073
Ao(Mh)	isotig00161				N	G1XBM9	3	Putative uncharacterized protein	0.0	1118	622				G1XBM9	0.0	1118	622
Ao(Mh)	isotig00164	PF08240,PF00107,PF08659,PF00550	ADH_N,ADH_zinc_N,KR,PP-binding		N	G1X554	2	Putative uncharacterized protein	0.0	2263	1154		KOG1202,KOG1198,KOG1200		G1X554	0.0	2263	1154
Ao(Mh)	isotig00166	PF00005,PF00664,PF07673	ABC_tran,ABC_membrane,DUF1602	Y	N	G1XUP7	-1	Putative uncharacterized protein	0.0	1805	998		KOG0055		K1WL52	0.0	1202	656
Ao(Mh)	isotig00170	PF01558,PF00667,PF00175	POR,FAD_binding_1,NAD_binding_1		N	G1WYJ9	1	Putative uncharacterized protein	0.0	2017	1084		KOG1158		K1X3D0	0.0	1072	587
Ao(Mh)	isotig00174	PF10017,PF03781	DUF2260,FGE-sulfatase		N	G1X515	-2	Putative uncharacterized protein	0.0	1675	815				G1X515	0.0	1675	815
Ao(Mh)	isotig00175	PF05221,PF00670,PF10156	AdoHcyase,AdoHcyase_NAD,Med17		N	G1WZT6	-2	Adenosylhomocysteinase	0.0	879	449		KOG1370	3.3.1.1	F0UB38	0.0	783	397
Ao(Mh)	isotig00178	PF01433,PF11838	Peptidase_M1,DUF3358		N	G1X8Y2	-3	Putative uncharacterized protein	0.0	1757	891		KOG1046		C0NNC2	0.0	1082	544
Ao(Mh)	isotig00180	PF02359,PF02933,PF00004	CDC48_N,CDC48_2,AAA		N	G1WZ16	-3	Putative uncharacterized protein	0.0	1531	816		KOG0730		P55072	0.0	1108	571
Ao(Mh)	isotig00181	PF07992,PF01493	Pyr_redox_2,GXGXG		N	G1XTU1	-3	Putative uncharacterized protein	0.0	1083	519		KOG0399		G2X9F2	0.0	746	356
Ao(Mh)	isotig00183	PF00682,PF08502	HMGL-like,LeuA_dimer		N	G1XJ27	3	Putative uncharacterized protein	0.0	1219	617		KOG2367		L2FYK6	0.0	794	414
Ao(Mh)	isotig00185	PF00009,PF03144,PF03764,PF00679	GTP_EFTU,GTP_EFTU_D2,EFG_IV,EFG_C		N	G1XK58	1	Putative uncharacterized protein	0.0	1624	876		KOG0469		F0XGD3	0.0	1108	602
Ao(Mh)	isotig00188	PF00005	ABC_tran		N	G1XRX3	2	Putative uncharacterized protein	0.0	1769	914		KOG0062		Q5EMW1	0.0	1195	628
Ao(Mh)	isotig00190	PF07992,PF04324,PF03460,PF01077,PF13806	Pyr_redox_2,Fer2_BFD,NIR_SIR_ferr,NIR_SIR,Rieske_2		N	G1XS04	2	Putative uncharacterized protein	0.0	1791	897		KOG1336		P22944	0.0	1280	615
Ao(Mh)	isotig00192	PF00310,PF01380	GATase_2,SIS		N	G1X8Z2	2	Putative uncharacterized protein	0.0	1309	696		KOG1268		C8VFD3	0.0	1080	572
Ao(Mh)	isotig00194	PF00899,PF10585,PF02134,PF09358	ThiF,UBA_e1_thiolCys,UBACT,UBA_e1_C		N	G1WZA7	1	Putative uncharacterized protein	0.0	1719	873		KOG2012		Q5BBA6	0.0	1169	584
Ao(Mh)	isotig00196	PF13465	zf-H2C2_2		N	G1X9A9	-2	Putative uncharacterized protein	0.0	855	483		KOG3576		G1X9A9	0.0	855	483
Ao(Mh)	isotig00199	PF01822	WSC		N	G1X6Q5	-1	Putative uncharacterized protein	0.0	736	512	Y	KOG1832,KOG4157		G1X6Q5	0.0	736	512
Ao(Mh)	isotig00201	PF06011	TRP		N	G1X8G6	3	Putative uncharacterized protein	0.0	1202	704	Y			G1X8G6	0.0	1202	704
Ao(Mh)	isotig00203	PF08267,PF01717	Meth_synt_1,Meth_synt_2		N	G1XKT9	-2	Putative uncharacterized protein	0.0	1340	690		KOG2263		L8WIR2	0.0	773	427
Ao(Mh)	isotig00206	PF00012	HSP70		N	G1XRY1	3	Putative uncharacterized protein	0.0	1223	704		KOG0103		O74225	0.0	853	440
Ao(Mh)	isotig00208	PF00012	HSP70		N	G1XTX6	3	Putative uncharacterized protein	0.0	1132	640		KOG0100		I1BIH4	0.0	918	485
Ao(Mh)	isotig00209	PF13589,PF00183	HATPase_c_3,HSP90		N	G1XGP8	3	Putative uncharacterized protein	0.0	1035	696		KOG0019		C6HA52	7.0e-160	568	358
Ao(Mh)	isotig00212	PF00764,PF07249	Arginosuc_synth,Cerato-platanin	Y	N	G1XAI3	-2	Putative uncharacterized protein	0.0	840	413		KOG1706		P22768	2.0e-162	577	281
Ao(Mh)	isotig00214	PF00534	Glycos_transf_1		N	G1XIU1	1	Putative uncharacterized protein	0.0	1463	717		KOG0853		Q9UV63	0.0	727	382
Ao(Mh)	isotig00215	PF00122,PF00702	E1-E2_ATPase,Hydrolase		N	G1X2M9	1	Putative uncharacterized protein	0.0	1323	721		KOG0205		P07038	0.0	1186	639
Ao(Mh)	isotig00220	PF03142,PF08766	Chitin_synth_2,DEK_C		N	G1XRP4	-1	Putative uncharacterized protein	0.0	1455	737		KOG2571,KOG0162,KOG0537		D5GHU4	0.0	1034	535
Ao(Mh)	isotig00224	PF00012,PF10712	HSP70,NAD-GH	Y	N	G1XSH8	3	Putative uncharacterized protein	0.0	1182	672	Y	KOG0100		E9EQK1	0.0	941	498
Ao(Mh)	isotig00225	PF00722	Glyco_hydro_16	Y	N	G1XEF8	-1	Putative uncharacterized protein	0.0	851	451	Y			D5G8C1	1.0e-119	434	210
Ao(Mh)	isotig00227				N	G1XBP8	3	Putative uncharacterized protein	0.0	1066	595		KOG3609		G1XBP8	0.0	1066	595
Ao(Mh)	isotig00228	PF02776,PF00205,PF02775	TPP_enzyme_N,TPP_enzyme_M,TPP_enzyme_C		N	G1WYC3	2	Acetolactate synthase	0.0	1351	693		KOG4166	2.2.1.6	C1G117	0.0	963	483
Ao(Mh)	isotig00229	PF00046	Homeobox		N	G1X6D2	-1	Putative uncharacterized protein	0.0	1095	562		KOG0487		G1X6D2	0.0	1095	562
Ao(Mh)	isotig00230	PF00128,PF02806	Alpha-amylase,Alpha-amylase_C		N	G1X659	2	Putative uncharacterized protein	0.0	1430	679		KOG0470		B8LZ90	0.0	1027	492
Ao(Mh)	isotig00231	PF02727,PF02728,PF01179	Cu_amine_oxidN2,Cu_amine_oxidN3,Cu_amine_oxid		N	G1XDG9	-2	Amine oxidase	0.0	1419	697		KOG1186		Q0TYR0	0.0	933	447
Ao(Mh)	isotig00234	PF00474	SSF		N	G1XU44	-1	Putative uncharacterized protein	0.0	1216	674		KOG2348		O94469	1.0e-172	610	325
Ao(Mh)	isotig00235	PF00343	Phosphorylase		N	G1XJY8	-3	Phosphorylase	0.0	1402	719		KOG2099	2.4.1.1	Q0U454	0.0	1077	543
Ao(Mh)	isotig00238	PF07973,PF00587,PF03129	tRNA_SAD,tRNA-synt_2b,HGTP_anticodon		N	G1XHI8	-2	Putative uncharacterized protein	0.0	1456	743		KOG1637		A8PHA8	0.0	932	444
Ao(Mh)	isotig00239			Y	N	G1XNI0	-2	Putative uncharacterized protein	0.0	786	558	Y			G1XNI0	0.0	786	558
Ao(Mh)	isotig00242				N	G1XF99	-1	Putative uncharacterized protein	0.0	724	410	Y	KOG1984		G1XF99	0.0	724	410
Ao(Mh)	isotig00245	PF00456,PF02779,PF02780	Transketolase_N,Transket_pyr,Transketolase_C		N	G1XNS8	3	Putative uncharacterized protein	0.0	1332	684		KOG0523		C6H5W8	0.0	966	491
Ao(Mh)	isotig00246	PF01432	Peptidase_M3		N	G1XCI7	-3	Putative uncharacterized protein	0.0	1406	688		KOG2089		C1GYX5	0.0	815	416
Ao(Mh)	isotig00255	PF01704	UDPGP		N	G1XR87	-1	Putative uncharacterized protein	0.0	999	516		KOG2638		Q0CWX1	0.0	745	378
Ao(Mh)	isotig00256	PF09994	DUF2235		N	G1XPT6	-3	Putative uncharacterized protein	0.0	1257	614				G1XPT6	0.0	1257	614
Ao(Mh)	isotig00260	PF00012	HSP70		N	G1XJ29	-3	Putative uncharacterized protein	0.0	1129	578		KOG1984,KOG0101		K1WJB0	0.0	1040	529
Ao(Mh)	isotig00261	PF03198,PF07983	Glyco_hydro_72,X8	Y	N	G1X6J8	-1	Putative uncharacterized protein	0.0	1061	538	Y			E5A405	4.0e-145	519	266
Ao(Mh)	isotig00269	PF00732,PF05199	GMC_oxred_N,GMC_oxred_C		N	G1X120	-3	Putative uncharacterized protein	0.0	1157	602		KOG1238,KOG1298		J9NJK5	5.0e-170	602	323
Ao(Mh)	isotig00270	PF00083	Sugar_tr		N	G1X3P6	3	Putative uncharacterized protein	0.0	968	531		KOG0254		F0UVR3	2.0e-165	587	321
Ao(Mh)	isotig00272	PF00012,PF10712	HSP70,NAD-GH		N	G1X1F7	-1	Putative uncharacterized protein	0.0	1113	614		KOG0100		B8NYQ1	0.0	932	497
Ao(Mh)	isotig00273	PF01873,PF02020	eIF-5_eIF-2B,W2		N	G1X4B8	-1	Putative uncharacterized protein	0.0	705	415		KOG2767		F2RQK9	8.0e-106	388	222
Ao(Mh)	isotig00279				N	G1X1I7	2	Putative uncharacterized protein	0.0	936	471		KOG1354		B6QUG3	0.0	801	415
Ao(Mh)	isotig00286	PF00438,PF02772,PF02773	S-AdoMet_synt_N,S-AdoMet_synt_M,S-AdoMet_synt_C		N	G1WZY0	-2	Putative uncharacterized protein	0.0	738	391		KOG1506		E7R2J1	9.0e-156	554	284
Ao(Mh)	isotig00299	PF00479,PF02781	G6PD_N,G6PD_C		N	G1XB34	2	Glucose-6-phosphate 1-dehydrogenase	0.0	1028	505		KOG0563	1.1.1.49	P41764	0.0	820	393
Ao(Mh)	isotig00300	PF00076,PF14259	RRM_1,RRM_6		N	G1XC32	-3	Putative uncharacterized protein	1.0e-55	224	132		KOG0116,KOG4212		H1W1K3	7.0e-38	162	80
Ao(Mh)	isotig00301				N	G1XAM7	-3	Putative uncharacterized protein	7.0e-91	340	185		KOG3598		G1XAM7	2.0e-91	340	185
Ao(Mh)	isotig00303	PF00324	AA_permease		N	G1XHG2	2	Putative uncharacterized protein	0.0	973	559		KOG1286		K1X8F6	7.0e-176	621	381
Ao(Mh)	isotig00304	PF00514	Arm		N	G1XHC4	-2	Importin subunit alpha	0.0	980	540		KOG0166		C9S8C0	0.0	697	410
Ao(Mh)	isotig00307	PF00266	Aminotran_5		N	G1XLE9	2	Putative uncharacterized protein	0.0	1007	505		KOG2142		G1XLE9	0.0	1007	505
Ao(Mh)	isotig00310	PF00262	Calreticulin	Y	N	G1XB63	2	Putative uncharacterized protein	0.0	1036	586	Y	KOG0675		Q6Q487	0.0	670	310
Ao(Mh)	isotig00315	PF11951	Fungal_trans_2		N	G1XL15	3	Putative uncharacterized protein	8.0e-175	619	318				G1XL15	2.0e-175	619	318
Ao(Mh)	isotig00316	PF03446,PF00393	NAD_binding_2,6PGD		N	G1XES1	-3	6-phosphogluconate dehydrogenase, decarboxylating	0.0	960	488		KOG2653	1.1.1.44	P53319	0.0	697	354
Ao(Mh)	isotig00318	PF05922,PF00082	Inhibitor_I9,Peptidase_S8	Y	N	G1XLL2	-2	Putative uncharacterized protein	0.0	956	509	Y	KOG1153		B0Y473	5.0e-159	565	316
Ao(Mh)	isotig00322	PF00290,PF00291	Trp_syntA,PALP		N	G1XG41	-2	Putative uncharacterized protein	0.0	1263	629		KOG1395,KOG4175		H6C402	0.0	892	445
Ao(Mh)	isotig00325	PF01822	WSC	Y	N	G1XHI4	-3	Putative uncharacterized protein	1.0e-97	363	261	Y	KOG4157		G1XHI4	3.0e-98	363	261
Ao(Mh)	isotig00328	PF05730	CFEM	Y	N	G1X9D4	1	Putative uncharacterized protein	2.0e-38	166	81	Y			B1NNT9	4.0e-24	117	52
Ao(Mh)	isotig00335	PF02776,PF00205,PF02775	TPP_enzyme_N,TPP_enzyme_M,TPP_enzyme_C		N	G1XFC3	-2	Putative uncharacterized protein	0.0	1079	561		KOG1184		G1XFC3	0.0	1079	561
Ao(Mh)	isotig00336	PF00982	Glyco_transf_20		N	G1XIS2	3	Putative uncharacterized protein	0.0	546	275		KOG1050		Q00075	0.0	411	202
Ao(Mh)	isotig00337	PF00168	C2		N	G1XKI1	2	Putative uncharacterized protein	0.0	898	478		KOG1030		K1X177	6.0e-134	481	254
Ao(Mh)	isotig00338	PF00561	Abhydrolase_1		N	G1XC44	-3	Putative uncharacterized protein	0.0	957	468		KOG4178		P12917	2.0e-156	556	300
Ao(Mh)	isotig00339	PF00083	Sugar_tr		N	G1X1Z1	3	Putative uncharacterized protein	0.0	1066	541		KOG0254		G1X1Z1	0.0	1066	541
Ao(Mh)	isotig00341	PF07992,PF00070,PF02852	Pyr_redox_2,Pyr_redox,Pyr_redox_dim		N	G1X569	3	Putative uncharacterized protein	0.0	894	470		KOG0405		C5JYA3	1.0e-146	523	283
Ao(Mh)	isotig00344	PF14306,PF01747,PF01583	PUA_2,ATP-sulfurylase,APS_kinase		N	G1XD49	-3	Putative uncharacterized protein	0.0	1118	576		KOG0636		Q4I1N3	0.0	829	417
Ao(Mh)	isotig00347	PF00009,PF03144,PF03143	GTP_EFTU,GTP_EFTU_D2,GTP_EFTU_D3		N	G1XMJ5	-2	Elongation factor 1-alpha	0.0	869	445		KOG0052		Q01765	0.0	787	401
Ao(Mh)	isotig00348	PF00389,PF02826	2-Hacid_dh,2-Hacid_dh_C		N	G1XUK8	-2	Putative uncharacterized protein	0.0	874	472		KOG0068		P40054	6.0e-163	578	282
Ao(Mh)	isotig00351	PF05388,PF00450	Carbpep_Y_N,Peptidase_S10	Y	N	G1WYR4	-1	Putative uncharacterized protein	0.0	1113	545	Y	KOG1282		A5AB21	0.0	748	357
Ao(Mh)	isotig00354	PF00956	NAP		N	G1XUK9	-2	Putative uncharacterized protein	0.0	645	400		KOG1507		B0Y364	2.0e-129	466	252
Ao(Mh)	isotig00357	PF00569	ZZ		N	G1X8F9	-2	Putative uncharacterized protein	0.0	917	499		KOG4582,KOG1280,KOG4351		G1X8F9	0.0	917	499
Ao(Mh)	isotig00360	PF00024,PF10528	PAN_1,PA14_2		N	G1XGI6	1	Putative uncharacterized protein	0.0	947	461	Y	KOG4274		G1XGI6	0.0	947	461
Ao(Mh)	isotig00362	PF00091,PF03953	Tubulin,Tubulin_C		N	G1XTW8	-1	Putative uncharacterized protein	0.0	870	450		KOG1376		Q71U36	0.0	698	352
Ao(Mh)	isotig00363				N	G1XLM6	3	Putative uncharacterized protein	4.0e-160	570	509	Y	KOG3271,KOG2140		G1XLM6	1.0e-160	570	509
Ao(Mh)	isotig00366	PF03765,PF00650	CRAL_TRIO_N,CRAL_TRIO		N	G1X3V6	3	Putative uncharacterized protein	0.0	897	460		KOG1471		G1X3V6	0.0	897	460
Ao(Mh)	isotig00371	PF07994,PF01658	NAD_binding_5,Inos-1-P_synth		N	G1X8N2	-3	Putative uncharacterized protein	0.0	1078	535		KOG0693		Q0CDU7	0.0	803	396
Ao(Mh)	isotig00372	PF00224,PF02887	PK,PK_C		N	G1WXS7	-2	Pyruvate kinase	0.0	1016	512		KOG2323	2.7.1.40	P31865	0.0	714	348
Ao(Mh)	isotig00375	PF02878,PF02879,PF02880,PF00408	PGM_PMM_I,PGM_PMM_II,PGM_PMM_III,PGM_PMM_IV		N	G1WYE2	2	Putative uncharacterized protein	0.0	1107	557		KOG0625		C1G1E1	0.0	799	396
Ao(Mh)	isotig00377	PF13450	NAD_binding_8		N	G1WZ74	2	Putative uncharacterized protein	0.0	1115	571		KOG4254		K2RAX9	7.0e-180	634	306
Ao(Mh)	isotig00378	PF00171	Aldedh		N	G1XV10	3	Putative uncharacterized protein	0.0	984	497		KOG2450		F7WAY9	0.0	677	342
Ao(Mh)	isotig00386	PF11489	DUF3210		N	G1XRN0	1	Putative uncharacterized protein	1.0e-176	625	481		KOG0566		G1XRN0	3.0e-177	625	481
Ao(Mh)	isotig00389	PF01053	Cys_Met_Meta_PP		N	G1XBF9	3	Putative uncharacterized protein	0.0	754	416		KOG0053		P31373	2.0e-131	473	240
Ao(Mh)	isotig00393	PF13535	ATP-grasp_4		N	G1XLQ1	1	Putative uncharacterized protein	0.0	1222	597				G1XLQ1	0.0	1222	597
Ao(Mh)	isotig00396				Y
Ao(Mh)	isotig00400	PF00155	Aminotran_1_2		N	G1WYA4	-2	Putative uncharacterized protein	0.0	912	463		KOG0256		G1WYA4	0.0	912	463
Ao(Mh)	isotig00402	PF13537,PF00733	GATase_7,Asn_synthase		N	G1X566	1	Asparagine synthetase	0.0	1104	554		KOG0571	6.3.5.4	P49090	0.0	704	371
Ao(Mh)	isotig00404	PF00083	Sugar_tr		N	G1XEG0	2	Putative uncharacterized protein	0.0	938	512		KOG0254		G1XEG0	0.0	938	512
Ao(Mh)	isotig00406	PF00860	Xan_ur_permease		N	G1XCI1	-3	Putative uncharacterized protein	0.0	933	517		KOG1292		K2R779	0.0	764	387
Ao(Mh)	isotig00407			Y	N	G1X716	-2	Putative uncharacterized protein	5.0e-118	431	441	Y			G1X716	1.0e-118	431	441
Ao(Mh)	isotig00411	PF00091,PF03953	Tubulin,Tubulin_C		N	G1XAI2	1	Putative uncharacterized protein	0.0	842	433		KOG1375		P68371	0.0	741	366
Ao(Mh)	isotig00419				N	G1WYY3	-2	Putative uncharacterized protein	2.0e-144	518	278		KOG1984,KOG0148		F0ULS0	1.0e-90	338	179
Ao(Mh)	isotig00421	PF00342	PGI		N	G1XCH4	3	Glucose-6-phosphate isomerase	0.0	1063	551		KOG2446	5.3.1.9	K2SK59	0.0	839	427
Ao(Mh)	isotig00422	PF02874,PF00006,PF00306	ATP-synt_ab_N,ATP-synt_ab,ATP-synt_ab_C		N	G1XBE2	1	ATP synthase subunit alpha	0.0	1038	542		KOG1353		E9E5U7	0.0	866	455
Ao(Mh)	isotig00424	PF00909	Ammonium_transp		N	G1XF08	2	Putative uncharacterized protein	0.0	958	492		KOG0682		J3KID0	4.0e-174	615	315
Ao(Mh)	isotig00426	PF02666	PS_Dcarbxylase		N	G1XI99	-2	Putative uncharacterized protein	0.0	938	453		KOG2419		G1XI99	0.0	938	453
Ao(Mh)	isotig00429	PF07690	MFS_1		N	G1WZ99	-3	Putative uncharacterized protein	0.0	857	496		KOG2533		K1WJ63	2.0e-133	479	282
Ao(Mh)	isotig00436	PF00270,PF00271	DEAD,Helicase_C		N	G1XQG2	3	Putative uncharacterized protein	0.0	749	396		KOG0328		L8X1H8	1.0e-164	583	306
Ao(Mh)	isotig00440	PF00909	Ammonium_transp		N	G1X390	-2	Putative uncharacterized protein	0.0	960	486		KOG0682		E7RBQ8	6.0e-131	471	247
Ao(Mh)	isotig00441				N	G1XEW2	2	Putative uncharacterized protein	0.0	783	372				G1XEW2	0.0	783	372
Ao(Mh)	isotig00452				N	G1XMI2	1	Putative uncharacterized protein	0.0	921	489				G1XMI2	0.0	921	489
Ao(Mh)	isotig00463	PF00006,PF00306	ATP-synt_ab,ATP-synt_ab_C		N	G1XG39	1	Putative uncharacterized protein	0.0	1009	508		KOG1351		F9F348	0.0	856	432
Ao(Mh)	isotig00466	PF00587,PF03129,PF09180	tRNA-synt_2b,HGTP_anticodon,ProRS-C_1		N	G1WZH4	-1	Putative uncharacterized protein	0.0	1051	509		KOG4163		P38708	0.0	723	347
Ao(Mh)	isotig00475	PF03952,PF00113	Enolase_N,Enolase_C		N	G1X7I2	1	Putative uncharacterized protein	0.0	828	443		KOG2670		L8WVE1	1.0e-148	530	287
Ao(Mh)	isotig00480	PF12454	Ecm33	Y	N	G1XKK0	-1	Putative uncharacterized protein	0.0	711	383	Y			G1XKK0	0.0	711	383
Ao(Mh)	isotig00481	PF00226,PF00684,PF01556	DnaJ,DnaJ_CXXCXGXG,DnaJ_C		N	G1XQJ4	2	Chaperone protein DnaJ	0.0	762	410		KOG0712		L8FY94	9.0e-140	501	273
Ao(Mh)	isotig00484	PF00464	SHMT		N	G1X6Z3	2	Putative uncharacterized protein	0.0	906	469		KOG2467
Ao(Mh)	isotig00485	PF02874,PF00006,PF00306	ATP-synt_ab_N,ATP-synt_ab,ATP-synt_ab_C		N	G1X660	-2	ATP synthase subunit beta	0.0	997	512		KOG1350	3.6.3.14	F0XTF0	0.0	803	416
Ao(Mh)	isotig00487	PF09598,PF04774	Stm1_N,HABP4_PAI-RBP1		N	G1X643	-2	Putative uncharacterized protein	1.0e-71	276	318		KOG2945
Ao(Mh)	isotig00489	PF00069	Pkinase		N	G1XAZ8	-1	Putative uncharacterized protein	0.0	673	370		KOG0032		Q00771	3.0e-142	509	264
Ao(Mh)	isotig00498	PF00022	Actin		N	G1XT57	1	Putative uncharacterized protein	0.0	752	375		KOG0676		P63261	0.0	702	339
Ao(Mh)	isotig00502			Y	N	G1XQY6	-2	Putative uncharacterized protein	0.0	652	382	Y			G1XQY6	0.0	652	382
Ao(Mh)	isotig00503	PF00085,PF13848	Thioredoxin,Thioredoxin_6	Y	N	G1XG88	3	Putative uncharacterized protein	0.0	972	523	Y	KOG0190		C7YK79	2.0e-176	622	319
Ao(Mh)	isotig00511	PF00067	p450		N	G1X8B9	-1	Putative uncharacterized protein	0.0	1033	528		KOG0156		J5J3I9	1.0e-170	603	276
Ao(Mh)	isotig00512	PF00170	bZIP_1		N	G1XAM0	-2	Putative uncharacterized protein	5.0e-79	301	151				G1XAM0	1.0e-79	301	151
Ao(Mh)	isotig00517	PF02353	CMAS		N	G1X7V7	-2	Putative uncharacterized protein	0.0	1043	494		KOG1269		F2QZ51	0.0	655	312
Ao(Mh)	isotig00519	PF03069	FmdA_AmdA		N	G1X3X5	3	Putative uncharacterized protein	0.0	862	412				L7I0F5	0.0	692	324
Ao(Mh)	isotig00521	PF02784,PF00278	Orn_Arg_deC_N,Orn_DAP_Arg_deC		N	G1X998	2	Putative uncharacterized protein	0.0	892	454		KOG0622		K3W221	6.0e-144	514	250
Ao(Mh)	isotig00530	PF00891	Methyltransf_2		N	G1X7K9	2	Putative uncharacterized protein	0.0	883	446		KOG3178		G1X7K9	0.0	883	446
Ao(Mh)	isotig00536	PF03721,PF00984,PF03720	UDPG_MGDP_dh_N,UDPG_MGDP_dh,UDPG_MGDP_dh_C		N	G1X2Q5	-1	Putative uncharacterized protein	0.0	986	523		KOG2666		O02373	3.0e-164	582	296
Ao(Mh)	isotig00540	PF00240,PF00627,PF09280	ubiquitin,UBA,XPC-binding		N	G1XDD6	3	Putative uncharacterized protein	8.0e-95	353	265		KOG0011		B8NSI8	3.0e-56	223	137
Ao(Mh)	isotig00541	PF01546,PF07687	Peptidase_M20,M20_dimer		N	G1X8C3	1	Putative uncharacterized protein	0.0	951	497		KOG2276		C1HDT8	0.0	641	321
Ao(Mh)	isotig00547	PF00996	GDI		N	G1XCH8	2	Putative uncharacterized protein	0.0	908	476		KOG1439		G1XCH8	0.0	908	476
Ao(Mh)	isotig00558	PF00487,PF00173	FA_desaturase,Cyt-b5		N	G1XCI2	-1	Putative uncharacterized protein	0.0	902	442		KOG1600,KOG0537		Q12618	0.0	751	358
Ao(Mh)	isotig00559	PF13535	ATP-grasp_4		N	G1XEM7	-3	Putative uncharacterized protein	0.0	1004	499				G1XEM7	0.0	1004	499
Ao(Mh)	isotig00564			Y	N	G1XA46	-2	Putative uncharacterized protein	0.0	675	400	Y			G1XA46	0.0	675	400
Ao(Mh)	isotig00568	PF02668	TauD		N	G1X1P1	1	Putative uncharacterized protein	0.0	834	404				H6BS36	4.0e-137	492	247
Ao(Mh)	isotig00569	PF03951,PF00120	Gln-synt_N,Gln-synt_C		N	G1XPA1	3	Glutamine synthetase	0.0	772	361		KOG0683	6.3.1.2	UPI0001F29A5B	3.0e-159	565	258
Ao(Mh)	isotig00575	PF08442,PF00549	ATP-grasp_2,Ligase_CoA		N	G1X2X2	-2	Putative uncharacterized protein	0.0	823	421		KOG2799		K9GSB8	0.0	682	335
Ao(Mh)	isotig00577	PF00155	Aminotran_1_2		N	G1XH36	1	Putative uncharacterized protein	0.0	930	473		KOG0257		B8N3D1	0.0	670	339
Ao(Mh)	isotig00579	PF00682	HMGL-like		N	G1XFU5	1	Putative uncharacterized protein	0.0	870	447		KOG2367		O94225	0.0	675	346
Ao(Mh)	isotig00581	PF01565	FAD_binding_4		N	G1XQU5	2	Putative uncharacterized protein	0.0	882	463		KOG1231		G1XQU5	0.0	882	463
Ao(Mh)	isotig00588	PF03198	Glyco_hydro_72	Y	N	G1X3R5	-3	Putative uncharacterized protein	0.0	915	466	Y			G1X3R5	0.0	915	466
Ao(Mh)	isotig00589	PF00481	PP2C		N	G1XKI8	3	Putative uncharacterized protein	0.0	694	348		KOG0697		G4UGZ6	9.0e-155	498	245
Ao(Mh)	isotig00591	PF00162	PGK		N	G1WZZ7	-3	Phosphoglycerate kinase	0.0	815	418		KOG1367	2.7.2.3	O74233	9.0e-178	627	323
Ao(Mh)	isotig00594				N	G1XNK1	-3	Putative uncharacterized protein	0.0	889	473		KOG1254		F2T0F0	0.0	702	367
Ao(Mh)	isotig00598			Y	N	G1XLK4	-3	Putative uncharacterized protein	0.0	640	369	Y			G1XLK4	0.0	640	369
Ao(Mh)	isotig00606	PF00022	Actin		N	G1XIA2	1	Putative uncharacterized protein	0.0	846	440		KOG0678		G0SV08	6.0e-156	554	291
Ao(Mh)	isotig00610	PF00069	Pkinase		N	G1XP67	1	Putative uncharacterized protein	0.0	823	418		KOG0660		E3RVF9	0.0	647	328
Ao(Mh)	isotig00612				Y	G1XFC1	-3	Putative uncharacterized protein	0.0	841	440				G1XFC1	0.0	841	440
Ao(Mh)	isotig00614	PF00285	Citrate_synt		N	H072_7287	-3		0.0	792	441		KOG2617		P0C1Z2	6.0e-147	524	294
Ao(Mh)	isotig00615	PF07991,PF01450	IlvN,IlvC		N	G1X8F7	-1	Putative uncharacterized protein	0.0	779	403				B0XZX8	0.0	649	322
Ao(Mh)	isotig00616			Y	N	G1XMQ8	1	Putative uncharacterized protein	2.0e-100	372	193	Y			G1XMQ8	5.0e-101	372	193
Ao(Mh)	isotig00629	PF00297	Ribosomal_L3		N	G1XG20	-1	Putative uncharacterized protein	0.0	763	390		KOG0746		K9FP63	0.0	643	314
Ao(Mh)	isotig00633	PF00724	Oxidored_FMN		N	G1XS02	-3	Putative uncharacterized protein	0.0	803	427		KOG0134		H0EUY2	3.0e-126	456	244
Ao(Mh)	isotig00634	PF05739	SNARE		N	G1XU32	-1	Putative uncharacterized protein	7.0e-151	539	314		KOG0810		G1XU32	2.0e-151	539	314
Ao(Mh)	isotig00637	PF08622	Svf1		N	G1X0I9	1	Putative uncharacterized protein	0.0	800	400				Q4ICI6	4.0e-107	392	212
Ao(Mh)	isotig00642	PF00026	Asp		N	G1X6I4	1	Putative uncharacterized protein	0.0	792	392		KOG1339		P07267	1.0e-136	490	246
Ao(Mh)	isotig00644	PF00153	Mito_carr		N	G1XIY9	3	Putative uncharacterized protein	3.0e-148	531	303		KOG0767		Q0V298	1.0e-112	410	238
Ao(Mh)	isotig00648	PF11327	DUF3129	Y	N	G1X6Q4	2	Putative uncharacterized protein	0.0	719	380	Y			G1X6Q4	0.0	719	380
Ao(Mh)	isotig00661	PF13847	Methyltransf_31		N	G1X1A5	2	Putative uncharacterized protein	0.0	746	372		KOG1269		G1X1A5	0.0	746	372
Ao(Mh)	isotig00669	PF02779,PF02780	Transket_pyr,Transketolase_C		N	G1X2V0	-2	Putative uncharacterized protein	6.0e-156	556	317		KOG0524		D4AP86	2.0e-140	503	278
Ao(Mh)	isotig00681				N	G1XCG7	2	Putative uncharacterized protein	3.0e-121	441	245		KOG3184		O60143	4.0e-79	299	156
Ao(Mh)	isotig00683	PF02798,PF00043,PF00647	GST_N,GST_C,EF1G		N	G1XUC0	-3	Putative uncharacterized protein	0.0	752	409		KOG1627,KOG0867		E3RJJ0	5.0e-118	428	232
Ao(Mh)	isotig00689			Y	N	G1X5S5	1	Putative uncharacterized protein	0.0	691	357	Y			G1X5S5	0.0	691	357
Ao(Mh)	isotig00696	PF00171	Aldedh		N	G1WY94	-1	Putative uncharacterized protein	0.0	903	463		KOG2450		L2FRV4	6.0e-158	561	284
Ao(Mh)	isotig00698	PF00557	Peptidase_M24		N	G1X406	-1	Putative uncharacterized protein	0.0	724	390		KOG2776		C7YQQ3	2.0e-111	406	206
Ao(Mh)	isotig00699	PF00025	Arf		N	G1XNU2	-3	Putative uncharacterized protein	1.0e-98	365	183		KOG0070		P61204	3.0e-86	323	158
Ao(Mh)	isotig00705	PF00153	Mito_carr		N	G1X048	3	Putative uncharacterized protein	3.0e-161	574	306		KOG0749		F2QZX5	6.0e-121	438	228
Ao(Mh)	isotig00709	PF00248	Aldo_ket_red		N	G1XND8	1	Putative uncharacterized protein	0.0	715	348		KOG1575		G2XUK6	5.0e-135	484	239
Ao(Mh)	isotig00714	PF01116	F_bP_aldolase		N	G1WYH2	-2	Putative uncharacterized protein	0.0	734	363		KOG4153		K1WTJ8	2.0e-170	602	293
Ao(Mh)	isotig00723	PF13414	TPR_11		N	G1WZP0	-1	Putative uncharacterized protein	3.0e-145	520	357		KOG0553		E9EEK7	9.0e-76	288	207
Ao(Mh)	isotig00725				N	G1X5G8	-2	Putative uncharacterized protein	3.0e-134	484	373		KOG0921,KOG1924		G1X5G8	9.0e-135	484	373
Ao(Mh)	isotig00726	PF00076	RRM_1		N	G1XIQ2	1	Putative uncharacterized protein	1.0e-64	253	123		KOG4212,KOG1847		K2RY13	3.0e-47	193	98
Ao(Mh)	isotig00740	PF00202	Aminotran_3		N	G1XBJ7	3	Putative uncharacterized protein	0.0	916	462		KOG1404		K3VZ43	0.0	686	331
Ao(Mh)	isotig00746	PF00071	Ras		N	G1XR76	-1	Putative uncharacterized protein	4.0e-105	387	192		KOG0096		P62826	7.0e-87	325	156
Ao(Mh)	isotig00750	PF00573,PF14374	Ribosomal_L4,Ribos_L4_asso_C		N	G1X261	-3	Putative uncharacterized protein	0.0	655	369		KOG1475		H0EJG7	5.0e-120	435	252
Ao(Mh)	isotig00754	PF13417,PF00043	GST_N_3,GST_C		N	G1WYC9	-2	Putative uncharacterized protein	1.0e-171	608	339				G1WYC9	3.0e-172	608	339
Ao(Mh)	isotig00755	PF07716	bZIP_2		N	G1XKK5	-2	Putative uncharacterized protein	3.0e-129	467	283		KOG4571		G1XKK5	8.0e-130	467	283
Ao(Mh)	isotig00758				N	G1XA70	-3	Putative uncharacterized protein	8.0e-43	180	159		KOG0921,KOG0262		G1XA70	2.0e-43	180	159
Ao(Mh)	isotig00766	PF09792	But2	Y	N	G1X8R3	-1	Putative uncharacterized protein	0.0	641	328	Y			G1X8R3	0.0	641	328
Ao(Mh)	isotig00771	PF08240,PF00107	ADH_N,ADH_zinc_N		N	G1X3X2	2	Putative uncharacterized protein	0.0	764	374		KOG0022		P0CL53	1.0e-156	556	263
Ao(Mh)	isotig00772				N	G1XK29	3	Putative uncharacterized protein	1.0e-121	442	313				G1XK29	4.0e-122	442	313
Ao(Mh)	isotig00787	PF08240,PF00107	ADH_N,ADH_zinc_N		N	G1XQV9	2	Putative uncharacterized protein	0.0	682	347		KOG0023		E3QS32	2.0e-79	300	165
Ao(Mh)	isotig00789	PF03492	Methyltransf_7		N	G1XKQ5	-2	Putative uncharacterized protein	0.0	698	355
Ao(Mh)	isotig00797	PF00400	WD40		N	G1XP64	1	Putative uncharacterized protein	0.0	666	321		KOG0279		C0NN62	7.0e-168	593	282
Ao(Mh)	isotig00800			Y	N	G1XKI4	3	Putative uncharacterized protein	1.0e-139	502	293	Y			G1XKI4	3.0e-140	502	293
Ao(Mh)	isotig00801	PF04729	ASF1_hist_chap		N	G1X6Y4	1	Putative uncharacterized protein	3.0e-100	371	274		KOG3265		Q2UKV7	2.0e-61	240	143
Ao(Mh)	isotig00802	PF07992,PF00070	Pyr_redox_2,Pyr_redox		N	G1XBB2	-3	Thioredoxin reductase	9.0e-134	482	242		KOG0404	1.8.1.9	G7E2U5	8.0e-98	361	173
Ao(Mh)	isotig00804	PF01636	APH		N	G1X1Z8	-1	Putative uncharacterized protein	0.0	758	374				G1X1Z8	0.0	758	374
Ao(Mh)	isotig00807			Y	Y	G1XLD6	-2	Putative uncharacterized protein	8.0e-24	117	136	Y	KOG0260		G1XLD6	2.0e-24	117	136
Ao(Mh)	isotig00841	PF01253	SUI1		N	G1XD73	-3	Putative uncharacterized protein	3.0e-53	215	107		KOG1770		P32911	2.0e-34	150	73
Ao(Mh)	isotig00843	PF01507	PAPS_reduct		N	G1XD36	-1	Putative uncharacterized protein	6.0e-144	516	304		KOG0189		P56859	1.0e-86	323	164
Ao(Mh)	isotig00850	PF01015	Ribosomal_S3Ae		N	G1X9I1	-3	Putative uncharacterized protein	5.0e-129	466	237		KOG1628		G3JD99	3.0e-109	399	220
Ao(Mh)	isotig00854	PF00071	Ras		N	H072_3012	2		7.0e-105	386	193		KOG0084		C4JML8	2.0e-99	366	184
Ao(Mh)	isotig00856	PF03200	Glyco_hydro_63		N	G1XG51	-3	Putative uncharacterized protein	0.0	764	384		KOG2161
Ao(Mh)	isotig00864			Y	N	G1XF88	-2	Putative uncharacterized protein	1.0e-89	335	251	Y	KOG0260		G1XF88	3.0e-90	335	251
Ao(Mh)	isotig00865	PF00578,PF10417	AhpC-TSA,1-cysPrx_C		N	G1XU47	-3	Putative uncharacterized protein	9.0e-131	472	232		KOG0854		G0RKL5	4.0e-96	355	165
Ao(Mh)	isotig00868			Y	Y	G1X0J2	3	Putative uncharacterized protein	2.0e-153	548	289	Y			G1X0J2	4.0e-154	548	289
Ao(Mh)	isotig00869	PF00044,PF02800	Gp_dh_N,Gp_dh_C		N	G1XMF7	-3	Glyceraldehyde-3-phosphate dehydrogenase	3.0e-180	637	336		KOG0657	1.2.1.12	Q8TFJ2	8.0e-122	441	232
Ao(Mh)	isotig00874	PF00056,PF02866	Ldh_1_N,Ldh_1_C		N	G1XRY2	-2	Malate dehydrogenase	0.0	644	343		KOG1494	1.1.1.37	B8MX84	4.0e-136	488	258
Ao(Mh)	isotig00879	PF02629,PF00549	CoA_binding,Ligase_CoA		N	G1XUK7	2	Putative uncharacterized protein	6.0e-159	566	328		KOG1255		F9F5M8	8.0e-121	437	241
Ao(Mh)	isotig00890	PF00294	PfkB		N	G1XUL3	1	Putative uncharacterized protein	8.0e-175	619	348		KOG2854		Q7RYP8	2.0e-107	393	223
Ao(Mh)	isotig00891	PF00352	TBP		N	G1XSP4	-1	Putative uncharacterized protein	5.0e-119	433	227		KOG3302		Q12731	6.0e-100	368	197
Ao(Mh)	isotig00895	PF00244	2014-03-03		N	G1XR47	-3	Putative uncharacterized protein	1.0e-143	515	263		KOG0841		E9DTS0	1.0e-120	436	227
Ao(Mh)	isotig00896	PF01370	Epimerase		N	G1XQH5	-1	Putative uncharacterized protein	0.0	644	342		KOG0747		G0S4S1	3.0e-138	457	243
Ao(Mh)	isotig00899	PF00244	2014-03-03		N	G1X9B4	-1	Putative uncharacterized protein	2.0e-107	394	238		KOG0841		K1VRY4	2.0e-81	306	181
Ao(Mh)	isotig00901	PF00071	Ras		N	G1XQ05	3	Putative uncharacterized protein	4.0e-107	394	193		KOG0393		J4GVI6	8.0e-81	304	148
Ao(Mh)	isotig00903	PF00240	ubiquitin		N	Q5K9A5	-2	ATP-dependent protein binding protein,	3.0e-166	590	305		KOG0004		L7IGX9	7.0e-165	583	300
Ao(Mh)	isotig00905	PF01926,PF06071	MMR_HSR1,YchF-GTPase_C		N	G1WZS2	-2	Putative uncharacterized protein	0.0	708	382		KOG1491		C8VSF4	1.0e-155	553	284
Ao(Mh)	isotig00916	PF00107	ADH_zinc_N		N	G1X728	-1	Putative uncharacterized protein	0.0	687	357		KOG1196		G1X728	0.0	687	357
Ao(Mh)	isotig00922			Y	N	G1XNN1	3	Putative uncharacterized protein	1.0e-94	352	293	Y	KOG0307		G1XNN1	3.0e-95	352	293
Ao(Mh)	isotig00924	PF01680	SOR_SNZ		N	G1XCX1	1	Putative uncharacterized protein	7.0e-165	585	314		KOG1606		Q69LA6	9.0e-109	397	215
Ao(Mh)	isotig00926	PF07716	bZIP_2		N	G1X388	-1	Putative uncharacterized protein	1.0e-30	140	101				G1X388	3.0e-31	140	101
Ao(Mh)	isotig00929	PF00318	Ribosomal_S2		N	G1XKH5	-3	Putative uncharacterized protein	3.0e-156	557	299		KOG0830		L8WXG8	8.0e-89	331	161
Ao(Mh)	isotig00930	PF07992	Pyr_redox_2		N	G1X5W3	-2	Putative uncharacterized protein	0.0	654	335		KOG0404		G1X5W3	0.0	654	335
Ao(Mh)	isotig00951	PF00085,PF07749	Thioredoxin,ERp29	Y	N	G1WYW6	1	Putative uncharacterized protein	0.0	671	375	Y	KOG0191		G1WYW6	0.0	671	375
Ao(Mh)	isotig00961				N	G1XRL0	-3	Putative uncharacterized protein	5.0e-36	157	106				G1XRL0	1.0e-36	157	106
Ao(Mh)	isotig00967			Y	N	G1X711	1	Putative uncharacterized protein	5.0e-90	337	223	Y			G1X711	1.0e-90	337	223
Ao(Mh)	isotig00972				N	G1XBY6	1	Putative uncharacterized protein	4.0e-128	463	269				G1XBY6	1.0e-128	463	269
Ao(Mh)	isotig00989	PF01266	DAO		N	G1XID7	-2	Putative uncharacterized protein	0.0	687	333		KOG3923		K9FPF5	1.0e-101	373	187
Ao(Mh)	isotig01006				N	G1X8T4	-3	Putative uncharacterized protein	7.0e-133	479	264				G1X8T4	2.0e-133	479	264
Ao(Mh)	isotig01013	PF01596	Methyltransf_3		N	G1XIZ2	-1	Putative uncharacterized protein	3.0e-132	477	238		KOG1663		G1XIZ2	9.0e-133	477	238
Ao(Mh)	isotig01017				N	G1XJV0	-1	Putative uncharacterized protein	2.0e-76	291	243				G1XJV0	5.0e-77	291	243
Ao(Mh)	isotig01018	PF13278	DUF4066		N	G1XGJ5	2	Putative uncharacterized protein	3.0e-160	570	324				G1XGJ5	7.0e-161	570	324
Ao(Mh)	isotig01027	PF00466,PF00428	Ribosomal_L10,Ribosomal_60s		N	G1XQL0	1	Putative uncharacterized protein	8.0e-147	525	286		KOG0815,KOG3449		Q9C3Z6	1.0e-112	410	217
Ao(Mh)	isotig01033	PF00106	adh_short		N	G1XTZ5	2	Putative uncharacterized protein	1.0e-168	598	322		KOG1208		G1XTZ5	3.0e-169	598	322
Ao(Mh)	isotig01036				Y
Ao(Mh)	isotig01038	PF00719	Pyrophosphatase		N	G1X6S8	-1	Putative uncharacterized protein	0.0	656	326		KOG1626		Q6MVH7	7.0e-143	510	235
Ao(Mh)	isotig01043	PF00861,PF14204	Ribosomal_L18p,Ribosomal_L18_c		N	G1X2P1	2	Putative uncharacterized protein	3.0e-149	533	288		KOG0875		C0NRD6	1.0e-122	443	218
Ao(Mh)	isotig01049				Y
Ao(Mh)	isotig01052	PF01209	Ubie_methyltran		N	G1X5N6	2	Putative uncharacterized protein	1.0e-158	565	272		KOG1540		G1X5N6	3.0e-159	565	272
Ao(Mh)	isotig01055	PF08240,PF00107	ADH_N,ADH_zinc_N		N	G1XRC7	1	Putative uncharacterized protein	0.0	719	355		KOG0024		Q5GN51	3.0e-143	511	251
Ao(Mh)	isotig01063	PF00071	Ras		N	G1WZI9	-1	Putative uncharacterized protein	8.0e-101	372	206		KOG0395		K1XXB8	1.0e-69	267	156
Ao(Mh)	isotig01065				N	G1XBQ2	-3	Putative uncharacterized protein	2.0e-180	637	318				G1XBQ2	0.0	637	318
Ao(Mh)	isotig01080	PF00923	Transaldolase		N	G1XBU7	-1	Transaldolase	6.0e-171	605	323		KOG2772	2.2.1.2	E4ZWR6	2.0e-121	439	238
Ao(Mh)	isotig01086	PF13409,PF00043	GST_N_2,GST_C		N	G1XCE8	2	Putative uncharacterized protein	3.0e-151	540	257		KOG0867		H6C139	1.0e-89	333	157
Ao(Mh)	isotig01087	PF00056,PF02866	Ldh_1_N,Ldh_1_C		N	G1XT67	3	Putative uncharacterized protein	2.0e-180	637	329		KOG1494		E9EKP2	5.0e-116	421	220
Ao(Mh)	isotig01089	PF08071,PF01479,PF00900,PF00467	RS4NT,S4,Ribosomal_S4e,KOW		N	G1XCN4	1	Putative uncharacterized protein	2.0e-140	504	246		KOG0378		D5GMR6	4.0e-123	444	211
Ao(Mh)	isotig01091	PF01248	Ribosomal_L7Ae		N	G1X624	3	40S ribosomal protein S12	1.0e-68	266	147		KOG3406,KOG1640
Ao(Mh)	isotig01093	PF00004	AAA		N	G1XIP4	-3	Putative uncharacterized protein	3.0e-136	490	345		KOG0743		G1XIP4	7.0e-137	490	345
Ao(Mh)	isotig01101	PF01987	AIM24		N	G1XP52	1	Putative uncharacterized protein	1.0e-111	409	284		KOG1924		D5GAL7	1.0e-85	320	176
Ao(Mh)	isotig01103	PF00071	Ras		N	G1X669	2	Putative uncharacterized protein	6.0e-109	399	203		KOG0087		Q15907	5.0e-84	315	162
Ao(Mh)	isotig01114	PF01159	Ribosomal_L6e		N	H072_10336	-1		1.0e-83	315	169		KOG1694		G1XNW7	6.0e-75	285	158
Ao(Mh)	isotig01128	PF00538	Linker_histone		N	G1X8P0	2	Putative uncharacterized protein	2.0e-33	148	73				G1X8P0	6.0e-34	148	73
Ao(Mh)	isotig01141			Y	N	G1XM78	1	Putative uncharacterized protein	1.0e-102	378	249	Y			G1XM78	4.0e-103	378	249
Ao(Mh)	isotig01153			Y	N	G1XDT7	3	Putative uncharacterized protein	9.0e-166	588	294	Y			G1XDT7	2.0e-166	588	294
Ao(Mh)	isotig01175	PF07650,PF00189	KH_2,Ribosomal_S3_C		N	G1X058	3	Putative uncharacterized protein	1.0e-128	464	237		KOG3181		D5GLW3	3.0e-117	425	216
Ao(Mh)	isotig01186	PF13417	GST_N_3		N	G1XGA5	-3	Putative uncharacterized protein	4.0e-150	536	254				G1XGA5	1.0e-150	536	254
Ao(Mh)	isotig01200	PF00161	RIP		N	G1XBL1	1	Putative uncharacterized protein	3.0e-133	480	242				G1XBL1	9.0e-134	480	242
Ao(Mh)	isotig01206	PF00333,PF03719	Ribosomal_S5,Ribosomal_S5_C		N	G1XU33	3	Putative uncharacterized protein	5.0e-116	423	226		KOG0877		H0EHT8	3.0e-103	379	202
Ao(Mh)	isotig01215	PF05368	NmrA		N	G1XI37	3	Putative uncharacterized protein	9.0e-147	525	300		KOG1203		G1XI37	2.0e-147	525	300
Ao(Mh)	isotig01220				N	G1XNP1	3	Putative uncharacterized protein	2.0e-142	511	257				G1XPK0	5.0e-79	298	141
Ao(Mh)	isotig01226	PF00071	Ras		N	G1X6F2	-2	Putative uncharacterized protein	2.0e-116	424	211		KOG0394		C6HKW4	5.0e-89	331	161
Ao(Mh)	isotig01227				Y
Ao(Mh)	isotig01231	PF08240,PF00107	ADH_N,ADH_zinc_N		N	G1XF69	-3	Putative uncharacterized protein	0.0	642	331		KOG0023		L2FLK0	3.0e-130	468	240
Ao(Mh)	isotig01243	PF01201	Ribosomal_S8e		N	G1XFA9	1	40S ribosomal protein S8	5.0e-99	366	200		KOG3283		C0NST9	5.0e-75	285	142
Ao(Mh)	isotig01253				N	G1XPT9	-3	Putative uncharacterized protein	1.0e-132	478	289		KOG0039
Ao(Mh)	isotig01254			Y	N	G1XB56	2	Putative uncharacterized protein	6.0e-105	386	187	Y			G1XB56	2.0e-105	386	187
Ao(Mh)	isotig01255	PF10587,PF00736	EF-1_beta_acid,EF1_GNE		N	G1XPF6	1	Putative uncharacterized protein	3.0e-94	350	231		KOG1668		L8X7L9	3.0e-55	219	133
Ao(Mh)	isotig01261	PF01794,PF08022,PF08030	Ferric_reduct,FAD_binding_8,NAD_binding_6		N	G1XPT9	-3	Putative uncharacterized protein	0.0	742	365		KOG0039		G1XPT9	0.0	742	365
Ao(Mh)	isotig01276				Y
Ao(Mh)	isotig01278	PF02453	Reticulon		N	G1XKF1	-1	Putative uncharacterized protein	2.0e-117	427	260		KOG1792		G1XKF1	5.0e-118	427	260
Ao(Mh)	isotig01284				Y	G1XMP2	2	Putative uncharacterized protein	2.0e-142	511	270				G1XMP2	4.0e-143	511	270
Ao(Mh)	isotig01288	PF01328	Peroxidase_2	Y	N	G1XNL7	-3	Putative uncharacterized protein	9.0e-165	585	286	Y			Q0UF04	1.0e-93	347	175
Ao(Mh)	isotig01290	PF04321	RmlD_sub_bind		N	G1WXU3	-3	Putative uncharacterized protein	1.0e-169	601	292		KOG1429		C7ZAZ3	1.0e-114	416	196
Ao(Mh)	isotig01298				N	G1XDW7	-2	Putative uncharacterized protein	2.0e-166	590	304		KOG0172		Q7SFX6	1.0e-89	333	184
Ao(Mh)	isotig01300	PF13646	HEAT_2		N	G1X616	-1	Putative uncharacterized protein	1.0e-157	561	287		KOG0211		D4AN30	3.0e-94	348	177
Ao(Mh)	isotig01305	PF00071	Ras		N	G1XD68	-3	Putative uncharacterized protein	6.0e-105	386	189		KOG0393		G7DZV4	2.0e-84	316	148
Ao(Mh)	isotig01307	PF01280	Ribosomal_L19e		N	G1XT82	3	Ribosomal protein L19	1.0e-77	295	190		KOG1696
Ao(Mh)	isotig01309	PF00188	CAP		N	G1XRV4	1	Putative uncharacterized protein	1.0e-96	358	269	Y	KOG3017		G1XRV4	4.0e-97	358	269
Ao(Mh)	isotig01312	PF00231	ATP-synt		N	G1XAW9	3	ATP synthase gamma chain	9.0e-154	548	285		KOG1531		B8MH67	1.0e-99	367	190
Ao(Mh)	isotig01316	PF00076	RRM_1		N	G1X7W2	1	Putative uncharacterized protein	8.0e-38	163	81		KOG0149,KOG0921		K2SIB7	2.0e-27	126	62
Ao(Mh)	isotig01317	PF01294	Ribosomal_L13e		N	G1XJW5	-2	Putative uncharacterized protein	1.0e-105	388	195		KOG3295		UPI000023D35F	6.0e-55	218	117
Ao(Mh)	isotig01319	PF01459	Porin_3		N	G1X561	-3	Putative uncharacterized protein	8.0e-158	561	283		KOG3126		P07144	8.0e-102	374	182
Ao(Mh)	isotig01322	PF03931,PF01466	Skp1_POZ,Skp1		N	G1XDE3	2	Putative uncharacterized protein	2.0e-77	294	159		KOG1724		Q8TGW7	3.0e-64	249	129
Ao(Mh)	isotig01326			Y	Y	G1X3I6	-2	Putative uncharacterized protein	5.0e-29	134	121	Y	KOG2572		G1X3I6	1.0e-29	134	121
Ao(Mh)	isotig01327				N	G1XGL1	-1	Putative uncharacterized protein	3.0e-84	317	161		KOG0886		E3RCE1	4.0e-73	278	140
Ao(Mh)	isotig01331	PF01912	eIF-6		N	G1XDE1	1	Eukaryotic translation initiation factor	4.0e-132	476	246		KOG3185		D4ARN1	3.0e-115	418	209
Ao(Mh)	isotig01333	PF03134	TB2_DP1_HVA22		N	G1XUF4	-1	Putative uncharacterized protein	5.0e-97	360	175		KOG1725		E5AAZ8	3.0e-54	216	99
Ao(Mh)	isotig01336	PF04969	CS		N	G1XUX4	-2	Putative uncharacterized protein	4.0e-87	327	236		KOG3158		G1XUX4	1.0e-87	327	236
Ao(Mh)	isotig01339	PF00160,PF07719	Pro_isomerase,TPR_2		N	G1X8H0	-2	Putative uncharacterized protein	0.0	659	340		KOG0546		C0NZE4	1.0e-99	367	211
Ao(Mh)	isotig01340	PF01248	Ribosomal_L7Ae		N	H072_5782	2		1.0e-109	401	209	Y	KOG3166		C0NHA4	2.0e-102	375	185
Ao(Mh)	isotig01341	PF08718	GLTP		N	G1XK71	3	Putative uncharacterized protein	9.0e-106	389	195		KOG3221		G1XK71	2.0e-106	389	195
Ao(Mh)	isotig01342	PF13409,PF00043	GST_N_2,GST_C		N	G1XEE8	-1	Putative uncharacterized protein	6.0e-142	509	242		KOG0867		G1XEE8	2.0e-142	509	242
Ao(Mh)	isotig01347	PF00237	Ribosomal_L22		N	G1XJ84	-1	Putative uncharacterized protein	4.0e-92	343	186		KOG3353		K1XIK4	1.0e-58	230	121
Ao(Mh)	isotig01362	PF00179	UQ_con		N	G1X2P4	-2	Putative uncharacterized protein	4.0e-82	310	147		KOG0417		J4GBX6	2.0e-75	286	132
Ao(Mh)	isotig01368	PF13587,PF01965	DJ-1_PfpI_N,DJ-1_PfpI		N	G1XKB1	-2	Putative uncharacterized protein	1.0e-128	465	228				K1XAN9	3.0e-73	278	138
Ao(Mh)	isotig01370	PF08523,PF01381	MBF1,HTH_3		N	G1X8E9	-1	Putative uncharacterized protein	2.0e-73	281	158		KOG3398		D5GPI3	2.0e-44	183	95
Ao(Mh)	isotig01385	PF04511	DER1		N	G1XUE8	-1	Putative uncharacterized protein	2.0e-139	500	284		KOG0858		G1XUE8	5.0e-140	500	284
Ao(Mh)	isotig01386	PF02115	Rho_GDI		N	G1WZJ0	-1	Putative uncharacterized protein	4.0e-106	390	193		KOG3205		Q5USB4	1.0e-59	233	119
Ao(Mh)	isotig01395				N	G1X410	-1	Putative uncharacterized protein	2.0e-73	281	219				G1X410	5.0e-74	281	219
Ao(Mh)	isotig01396	PF05529	Bap31		N	G1WZB4	-3	Putative uncharacterized protein	4.0e-98	363	200		KOG1962		D4D4W5	8.0e-46	187	120
Ao(Mh)	isotig01398	PF01247	Ribosomal_L35Ae		N	G1XB32	-3	Putative uncharacterized protein	5.0e-56	223	109		KOG0887		L8FW22	2.0e-41	173	80
Ao(Mh)	isotig01408	PF01625	PMSR		N	G1XE94	-2	Putative uncharacterized protein	3.0e-115	420	218		KOG1635		C9SYI8	3.0e-65	252	111
Ao(Mh)	isotig01420				Y
Ao(Mh)	isotig01423	PF01284	MARVEL		N	G1XNV0	3	Putative uncharacterized protein	1.0e-116	424	237				G1XNV0	4.0e-117	424	237
Ao(Mh)	isotig01428			Y	N	G1XNE2	-1	Putative uncharacterized protein	2.0e-90	338	202	Y			B2AFG3	4.0e-45	185	96
Ao(Mh)	isotig01435	PF03358	FMN_red		N	G1XQL1	-1	Putative uncharacterized protein	7.0e-105	385	203		KOG3135		Q2HEK7	7.0e-74	281	143
Ao(Mh)	isotig01442	PF04045	P34-Arc		N	G1X1M7	-3	Putative uncharacterized protein	4.0e-177	625	314		KOG2826		H6C8V5	4.0e-124	447	219
Ao(Mh)	isotig01455	PF00081,PF02777	Sod_Fe_N,Sod_Fe_C		N	G1X743	-3	Superoxide dismutase	2.0e-128	464	225		KOG0876	1.15.1.1	G1X743	5.0e-129	464	225
Ao(Mh)	isotig01461	PF00085	Thioredoxin		N	G1XID3	-2	Thioredoxin	3.0e-38	164	92		KOG0907		K0KMM9	1.0e-18	97	52
Ao(Mh)	isotig01463	PF05405	Mt_ATP-synt_B		N	G1XBH7	3	Putative uncharacterized protein	6.0e-130	469	248		KOG3976		Q870C4	1.0e-67	260	141
Ao(Mh)	isotig01464	PF00240,PF01599	ubiquitin,Ribosomal_S27		N	G1XHI1	-2	Putative uncharacterized protein	1.0e-65	255	152		KOG0004		K1X017	1.0e-58	230	141
Ao(Mh)	isotig01468	PF00319	SRF-TF		N	G1XLU8	3	Putative uncharacterized protein	1.0e-103	382	225		KOG0015		D5GQ49	3.0e-49	199	149
Ao(Mh)	isotig01469	PF00235	Profilin		N	G1X2Y1	-3	Profilin	8.0e-61	239	130		KOG1755		G1X2Y1	2.0e-61	239	130
Ao(Mh)	isotig01472	PF00467,PF01287	KOW,eIF-5a		N	G1XRK0	2	Putative uncharacterized protein	2.0e-87	327	160		KOG3271		E7R2P8	4.0e-65	251	118
Ao(Mh)	isotig01487	PF00181,PF03947	Ribosomal_L2,Ribosomal_L2_C		N	G1XUM1	-3	Putative uncharacterized protein	2.0e-144	517	255		KOG2309		Q9V3G1	8.0e-101	370	174
Ao(Mh)	isotig01488				N	G1XTF9	1	Putative uncharacterized protein	4.0e-67	260	144				G1XTF9	1.0e-67	260	144
Ao(Mh)	isotig01493	PF01467	CTP_transf_2		N	G1X2C4	1	Putative uncharacterized protein	3.0e-105	387	217		KOG3199		H6C9V3	5.0e-58	228	115
Ao(Mh)	isotig01520	PF00252	Ribosomal_L16		N	G1XH44	-1	Putative uncharacterized protein	4.0e-125	452	219		KOG0857		Q5B047	3.0e-104	382	188
Ao(Mh)	isotig01521	PF01564	Spermine_synth		N	G1XNQ2	3	Putative uncharacterized protein	4.0e-155	552	274		KOG1562		Q12074	2.0e-115	419	207
Ao(Mh)	isotig01525	PF00638	Ran_BP1		N	G1XTN1	-1	Putative uncharacterized protein	8.0e-108	395	225		KOG0864		B8NKR8	9.0e-73	277	138
Ao(Mh)	isotig01526	PF04908	SH3BGR		N	G1XEF2	-3	Putative uncharacterized protein	3.0e-69	267	147				G1XEF2	7.0e-70	267	147
Ao(Mh)	isotig01531	PF00106	adh_short		N	G1XGZ2	-1	Putative uncharacterized protein	4.0e-157	559	280		KOG0725		G4UCI6	1.0e-113	412	200
Ao(Mh)	isotig01535	PF09649	CHZ		N	G1X670	1	Putative uncharacterized protein	1.0e-43	182	112				G1X670	3.0e-44	182	112
Ao(Mh)	isotig01536	PF00281,PF00673	Ribosomal_L5,Ribosomal_L5_C		N	G1X7K4	1	Putative uncharacterized protein	2.0e-93	347	172		KOG0397		C5DL81	6.0e-74	281	138
Ao(Mh)	isotig01560	PF01246	Ribosomal_L24e		N	G1WZC6	-1	Putative uncharacterized protein	4.0e-48	197	159		KOG1722		G7XL63	2.0e-37	159	117
Ao(Mh)	isotig01570	PF00121	TIM		N	G1WYT1	2	Putative uncharacterized protein	9.0e-123	445	237		KOG1643		G1WYT1	2.0e-123	445	237
Ao(Mh)	isotig01579				N	G1XUU0	-1	Putative uncharacterized protein	2.0e-84	318	151				G1XUU0	4.0e-85	318	151
Ao(Mh)	isotig01594	PF00347	Ribosomal_L6		N	G1XAD1	-1	Putative uncharacterized protein	5.0e-103	379	193		KOG3255		H0EG68	1.0e-73	280	142
Ao(Mh)	isotig01605	PF12678	zf-rbx1		N	K1WMF8	2	Ring-box 1	2.0e-49	201	88		KOG2930		L8FMP8	1.0e-49	200	87
Ao(Mh)	isotig01609	PF05730	CFEM	Y	N	G1XST6	2	Putative uncharacterized protein	4.0e-54	217	151	Y			G1XST6	1.0e-54	217	151
Ao(Mh)	isotig01612	PF00160	Pro_isomerase		N	G1XE29	-1	Peptidyl-prolyl cis-trans isomerase	1.0e-69	268	162		KOG0546	5.2.1.8	A8PB71	2.0e-50	203	115
Ao(Mh)	isotig01619				N	G1XRI4	-2	Putative uncharacterized protein	3.0e-71	274	144				G1XRI4	7.0e-72	274	144
Ao(Mh)	isotig01630				N	G1XAW3	-1	Putative uncharacterized protein	2.0e-164	583	280	Y	KOG0307		G1XAW3	5.0e-165	583	280
Ao(Mh)	isotig01631	PF00650	CRAL_TRIO		N	G1XHK1	-3	Putative uncharacterized protein	7.0e-125	452	218		KOG1471		E5A363	2.0e-77	292	139
Ao(Mh)	isotig01634	PF00572	Ribosomal_L13		N	G1XMK0	-3	Putative uncharacterized protein	2.0e-108	397	199		KOG3204
Ao(Mh)	isotig01642	PF01251	Ribosomal_S7e		N	G1X055	-1	Putative uncharacterized protein	2.0e-97	361	186		KOG3320		D6RMS5	2.0e-63	246	127
Ao(Mh)	isotig01649	PF01263	Aldose_epim		N	G1XU48	2	Putative uncharacterized protein	1.0e-140	504	271		KOG1594		G1XU48	3.0e-141	504	271
Ao(Mh)	isotig01667	PF01679	Pmp3		N	G1XNS5	2	Putative uncharacterized protein	1.0e-24	119	57		KOG1773		F9G0A4	6.0e-21	105	48
Ao(Mh)	isotig01683	PF00177	Ribosomal_S7		N	G1XJ38	-2	Putative uncharacterized protein	2.0e-115	420	215		KOG3291		P26783	2.0e-82	309	155
Ao(Mh)	isotig01685	PF00163,PF01479	Ribosomal_S4,S4		N	G1XD18	-2	Putative uncharacterized protein	2.0e-85	321	164		KOG3301		P55935	6.0e-71	271	133
Ao(Mh)	isotig01699				N	G1XCX4	-3	Putative uncharacterized protein	7.0e-53	213	113		KOG2462		C7BUD0	7.0e-27	124	55
Ao(Mh)	isotig01704				N	G1XLS6	3	Putative uncharacterized protein	3.0e-55	220	212		KOG2239		C5FKR7	3.0e-40	169	125
Ao(Mh)	isotig01705			Y	N	G1XPV3	-3	Putative uncharacterized protein	8.0e-83	312	173	Y			G1XL81	6.0e-42	174	78
Ao(Mh)	isotig01713	PF11034	DUF2823		N	G1WXZ2	-3	Putative uncharacterized protein	7.0e-42	176	89				G1WXZ2	2.0e-42	176	89
Ao(Mh)	isotig01717			Y	N	G1XAN1	-1	Putative uncharacterized protein	3.0e-110	403	233	Y	KOG0260		G1XAN1	7.0e-111	403	233
Ao(Mh)	isotig01721	PF13396	PLDc_N		N	G1X160	1	Putative uncharacterized protein	1.0e-26	125	83
Ao(Mh)	isotig01733	PF00179	UQ_con		N	G1WZW8	2	Putative uncharacterized protein	6.0e-70	269	139		KOG0896		O74983	2.0e-44	182	95
Ao(Mh)	isotig01736	PF00687	Ribosomal_L1		N	G1XPG9	1	Ribosomal protein	2.0e-108	397	217		KOG1570		K2S310	2.0e-97	358	195
Ao(Mh)	isotig01737	PF00957	Synaptobrevin		N	G1XH05	3	Putative uncharacterized protein	8.0e-33	146	70		KOG0860		H6BY56	2.0e-24	116	52
Ao(Mh)	isotig01741	PF01157	Ribosomal_L21e		N	G1XD17	-2	Putative uncharacterized protein	2.0e-75	287	160		KOG1732		F2THP5	4.0e-55	218	121
Ao(Mh)	isotig01749	PF12718	Tropomyosin_1		N	G1X7V0	-1	Putative uncharacterized protein	1.0e-41	175	161		KOG0161		P40414	6.0e-11	71	71
Ao(Mh)	isotig01758	PF01849	NAC		N	G1XLT7	1	Putative uncharacterized protein	7.0e-58	229	152		KOG2240		Q5ASI4	7.0e-52	207	125
Ao(Mh)	isotig01768	PF00125	Histone		N	G1XMF1	1	Histone H2A	1.0e-47	195	119		KOG1756		Q59SU5	1.0e-39	167	102
Ao(Mh)	isotig01776	PF05199	GMC_oxred_C		N	G1XSB7	-3	Putative uncharacterized protein	1.0e-132	477	259				G1XSB7	4.0e-133	477	259
Ao(Mh)	isotig01784			Y	N	H072_1845	-3		5.0e-12	77	43	Y
Ao(Mh)	isotig01786	PF00467	KOW		N	G1XUZ2	-3	Putative uncharacterized protein	3.0e-59	234	119		KOG3401		L7I784	2.0e-43	179	90
Ao(Mh)	isotig01791	PF00241	Cofilin_ADF		N	G1XU09	-1	Putative uncharacterized protein	1.0e-72	278	139		KOG1735		Q6C0Y0	3.0e-43	179	83
Ao(Mh)	isotig01793				N	G1X8P7	-2	Putative uncharacterized protein	5.0e-144	515	251		KOG0868		G1X8P7	1.0e-144	515	251
Ao(Mh)	isotig01812	PF00828	Ribosomal_L18e		N	G1X675	3	Putative uncharacterized protein	7.0e-76	289	137		KOG1742		C6H907	1.0e-61	239	105
Ao(Mh)	isotig01818	PF02936	COX4		N	G1XMF6	-2	Putative uncharacterized protein	3.0e-88	330	176		KOG4075		P06810	2.0e-37	159	100
Ao(Mh)	isotig01824				N	G1XFF4	-3	40S ribosomal protein S6	4.0e-71	273	166		KOG1646		K1X302	5.0e-58	228	132
Ao(Mh)	isotig01825	PF13499	EF_hand_5		N	G1XC73	-2	Putative uncharacterized protein	3.0e-56	224	112		KOG0027		Q01G49	2.0e-39	166	85
Ao(Mh)	isotig01826	PF00137	ATP-synt_C		N	G1X826	-1	Putative uncharacterized protein	7.0e-62	242	161		KOG0232		G3J4K5	4.0e-48	195	132
Ao(Mh)	isotig01833	PF00467,PF01929	KOW,Ribosomal_L14e		N	G1XLS0	-1	Putative uncharacterized protein	3.0e-64	250	128		KOG3421		F0UVB1	2.0e-31	139	74
Ao(Mh)	isotig01834	PF11976	Rad60-SLD		N	G1XAE7	3	Putative uncharacterized protein	1.0e-50	205	98		KOG1769		K1XL51	7.0e-36	154	74
Ao(Mh)	isotig01840	PF01249	Ribosomal_S21e		N	G1XE75	-3	40S ribosomal protein S21	6.0e-43	179	88		KOG3486		B6HC25	4.0e-37	158	74
Ao(Mh)	isotig01847				N	G1X5K9	3	Putative uncharacterized protein	2.0e-70	271	169				G1X5K9	5.0e-71	271	169
Ao(Mh)	isotig01849	PF00831	Ribosomal_L29		N	G1X006	3	Putative uncharacterized protein	2.0e-50	204	122		KOG3436		Q4WT53	1.0e-36	157	96
Ao(Mh)	isotig01863				Y
Ao(Mh)	isotig01864	PF13499	EF_hand_5		N	G1X4H3	-3	Putative uncharacterized protein	4.0e-77	293	148		KOG0027		E9EFB4	2.0e-69	265	134
Ao(Mh)	isotig01874	PF01283	Ribosomal_S26e		N	G1X6L8	2	Putative uncharacterized protein	1.0e-65	255	135		KOG1768		P21772	6.0e-46	187	108
Ao(Mh)	isotig01880	PF06202	GDE_C		N	G1X7A7	3	Putative uncharacterized protein	5.0e-76	289	133		KOG3625		C9SJ23	2.0e-50	202	90
Ao(Mh)	isotig01882	PF00505	HMG_box		N	G1X4M6	-1	Putative uncharacterized protein	5.0e-49	199	97		KOG0526		Q4WY33	3.0e-32	142	65
Ao(Mh)	isotig01907	PF00164	Ribosomal_S12		N	G1XPZ0	-1	Putative uncharacterized protein	1.0e-91	341	169		KOG1749,KOG2600
Ao(Mh)	isotig01908	PF01090	Ribosomal_S19e		N	G1XEB8	3	Putative uncharacterized protein	5.0e-74	283	139		KOG3411		P27073	3.0e-58	228	113
Ao(Mh)	isotig01916	PF02991	Atg8		N	G1X2M5	1	Putative uncharacterized protein	1.0e-62	245	122		KOG1654		B7SMQ7	8.0e-58	227	113
Ao(Mh)	isotig01918	PF07367	FB_lectin		N	Q00233	3	Lectin	3.0e-69	266	145				Q00233	9.0e-70	266	145
Ao(Mh)	isotig01925	PF07110	EthD		N	G1XRL7	2	Putative uncharacterized protein	6.0e-52	209	90				G1XRL7	2.0e-52	209	90
Ao(Mh)	isotig01938	PF00125	Histone		N	B2B229	1	Histone H4	1.0e-37	160	81		KOG3467		B2B229	3.0e-38	160	81
Ao(Mh)	isotig01942			Y	Y	G1XT72	-1	Putative uncharacterized protein	5.0e-14	83	72	Y			G1XT72	1.0e-14	83	72
Ao(Mh)	isotig01955	PF00411	Ribosomal_S11		N	G1XJA4	1	Putative uncharacterized protein	4.0e-55	220	127		KOG0407		P62263	2.0e-49	199	113
Ao(Mh)	isotig01960				N	G1X302	-2	Putative uncharacterized protein	5.0e-60	236	110				G1X302	1.0e-60	236	110
Ao(Mh)	isotig01974	PF03501	S10_plectin		N	G1XG46	-1	Putative uncharacterized protein	6.0e-69	211	100		KOG3344		L2GGD1	3.0e-49	198	90
Ao(Mh)	isotig01984				N	G1X7I7	1	Putative uncharacterized protein	8.0e-108	395	188				G1X7I7	2.0e-108	395	188
Ao(Mh)	isotig01996	PF00380	Ribosomal_S9		N	G1XJA0	-3	Putative uncharacterized protein	7.0e-75	285	143		KOG1753		J3NIL3	7.0e-61	237	115
Ao(Mh)	isotig01997				N	G1X8M2	-2	Putative uncharacterized protein	3.0e-95	353	178				G1X8M2	9.0e-96	353	178
Ao(Mh)	isotig01998				Y
Ao(Mh)	isotig02016	PF01185	Hydrophobin	Y	N	G1X119	2	Putative uncharacterized protein	3.0e-60	237	135	Y			G1X119	7.0e-61	237	135
Ao(Mh)	isotig02030	PF13857	Ank_5		N	G1WZX0	3	Putative uncharacterized protein	4.0e-103	379	208		KOG0509		G1WZX0	1.0e-103	379	208
Ao(Mh)	isotig02032	PF00080	Sod_Cu		N	G1XLM2	-1	Superoxide dismutase [Cu-Zn]	3.0e-84	316	154		KOG0441	1.15.1.1	D5G966	3.0e-65	251	118
Ao(Mh)	isotig02041			Y	N	G1XGI5	-1	Putative uncharacterized protein	5.0e-50	202	107	Y			G1XGI5	1.0e-50	202	107
Ao(Mh)	isotig02048	PF00338	Ribosomal_S10		N	G1XKS2	3	Putative uncharacterized protein	1.0e-58	231	118		KOG0900		Q0CKT3	2.0e-41	172	93
Ao(Mh)	isotig02051	PF00428	Ribosomal_60s		N	G1XBG0	3	Putative uncharacterized protein	5.0e-27	126	111		KOG3449		G7E8R9	4.0e-17	92	45
Ao(Mh)	isotig02057	PF00300	His_Phos_1		N	G1XSJ8	3	Putative uncharacterized protein	3.0e-142	509	254		KOG4754		G1XSJ8	9.0e-143	509	254
Ao(Mh)	isotig02080	PF00227	Proteasome		N	G1XGC7	-1	Proteasome subunit beta type	2.0e-115	420	217		KOG0175	3.4.25.1	F9F1Z9	7.0e-92	340	174
Ao(Mh)	isotig02089	PF00827	Ribosomal_L15e		N	G1XFM6	-2	Ribosomal protein L15	2.0e-101	373	204		KOG1678		L7IZM5	4.0e-94	347	189
Ao(Mh)	isotig02090	PF00334	NDK		N	G1X2E4	-1	Putative uncharacterized protein	2.0e-83	313	153		KOG0888		E9F232	1.0e-66	256	126
Ao(Mh)	isotig02110	PF00416	Ribosomal_S13		N	G1XIX0	1	Putative uncharacterized protein	4.0e-61	239	133		KOG3311		B2AWD7	5.0e-53	211	115
Ao(Mh)	isotig02120	PF08534	Redoxin		N	G1X530	2	Putative uncharacterized protein	2.0e-90	337	169		KOG0541		O43099	1.0e-55	219	106
Ao(Mh)	isotig02129	PF01641	SelR		N	H072_4972	-3		7.0e-79	298	144		KOG0856		H6C1Q8	1.0e-55	219	101
Ao(Mh)	isotig02132	PF00828	Ribosomal_L18e		N	G1XLP9	1	60S ribosomal protein L18	9.0e-60	235	168		KOG1714		J5JMG2	9.0e-45	183	121
Ao(Mh)	isotig02133	PF01199	Ribosomal_L34e		N	G1XED9	-1	Putative uncharacterized protein	2.0e-50	204	99		KOG1790		G2X681	5.0e-38	161	81
Ao(Mh)	isotig02156	PF00833	Ribosomal_S17e		N	G1XCK1	-3	Putative uncharacterized protein	5.0e-68	262	133		KOG0187		B0XS66	1.0e-57	226	116
Ao(Mh)	isotig02170	PF01172	SBDS		N	G1XR63	-3	Putative uncharacterized protein	5.0e-67	192	96				G1XR63	1.0e-67	192	96
Ao(Mh)	isotig02174				Y	G1XHR4	-2	Putative uncharacterized protein	2.0e-88	330	176				G1XHR4	4.0e-89	330	176
Ao(Mh)	isotig02177	PF03939,PF00276	Ribosomal_L23eN,Ribosomal_L23		N	G1XKA1	-3	Putative uncharacterized protein	1.0e-64	251	127		KOG1751		F7W7I3	8.0e-48	193	96
Ao(Mh)	isotig02182				N	G1XDG6	3	Putative uncharacterized protein	2.0e-88	330	201				I8U8Z5	1.0e-68	263	156
Ao(Mh)	isotig02183	PF08570	DUF1761		N	G1XQ88	1	Putative uncharacterized protein	8.0e-72	275	156				G1XQ88	2.0e-72	275	156
Ao(Mh)	isotig02196				Y
Ao(Mh)	isotig02197				Y
Ao(Mh)	isotig02198	PF01775	Ribosomal_L18ae		N	G1XRF5	-3	Putative uncharacterized protein	2.0e-108	397	197		KOG0829		B8N180	2.0e-69	265	133
Ao(Mh)	isotig02200	PF04062	P21-Arc		N	G1XU21	2	Putative uncharacterized protein	3.0e-104	382	189		KOG3155		K1WFH2	2.0e-63	245	122
Ao(Mh)	isotig02211	PF00085	Thioredoxin		N	G1XNB1	-2	Thioredoxin	6.0e-55	154	75		KOG0907		G1XNB1	2.0e-55	154	75
Ao(Mh)	isotig02226	PF00238	Ribosomal_L14		N	G1XEK1	-1	Putative uncharacterized protein	3.0e-73	280	140		KOG0901		E4ZIZ2	5.0e-63	244	119
Ao(Mh)	isotig02270	PF00203	Ribosomal_S19		N	G1XBG1	1	Putative uncharacterized protein	5.0e-73	279	140		KOG0898		K1WMT2	2.0e-69	265	130
Ao(Mh)	isotig02277				Y
Ao(Mh)	isotig02284	PF00253	Ribosomal_S14		N	H072_6982	-3		4.0e-24	116	51		KOG3506		E4ZYN4	2.0e-22	109	49
Ao(Mh)	isotig02296	PF02823	ATP-synt_DE_N		N	G1XGM2	-3	Putative uncharacterized protein	1.0e-77	294	169		KOG1758		P56525	2.0e-55	218	112
Ao(Mh)	isotig02305				Y	G1XP27	-2	Putative uncharacterized protein	1.0e-70	271	130				G1XP27	3.0e-71	271	130
Ao(Mh)	isotig02312	PF14200	RicinB_lectin_2		N	G1XPM5	-3	Putative uncharacterized protein	5.0e-85	318	146				G1XPM5	1.0e-85	318	146
Ao(Mh)	isotig02313	PF00255	GSHPx		N	G1X8K2	-3	Glutathione peroxidase	2.0e-98	363	182		KOG1651		C8VJD9	6.0e-58	227	109
Ao(Mh)	isotig02327	PF01198	Ribosomal_L31e		N	G1XE22	-2	Putative uncharacterized protein	6.0e-62	242	120		KOG0893
Ao(Mh)	isotig02334				Y
Ao(Mh)	isotig02340	PF05730	CFEM	Y	N	G1X7S1	-2	Putative uncharacterized protein	3.0e-35	153	181	Y	KOG0260		B1NNU0	9.0e-29	130	74
Ao(Mh)	isotig02341	PF01776	Ribosomal_L22e		N	G1XNS7	-3	Putative uncharacterized protein	2.0e-50	203	117		KOG3434		K1X8I5	3.0e-33	145	87
Ao(Mh)	isotig02348	PF04699	P16-Arc		N	G1X047	-2	Actin-related protein 2/3 complex subunit	3.0e-79	299	168		KOG3380		G1X047	9.0e-80	299	168
Ao(Mh)	isotig02360	PF01453	B_lectin		N	G1X0W0	3	Putative uncharacterized protein	1.0e-66	257	118				C5NZN0	5.0e-43	177	83
Ao(Mh)	isotig02362				Y
Ao(Mh)	isotig02366	PF04568	IATP		N	G1XR46	-1	Putative uncharacterized protein	6.0e-30	135	86				G1XR46	2.0e-30	135	86
Ao(Mh)	isotig02374	PF01230	HIT		N	G1XHL1	-1	Putative uncharacterized protein	1.0e-67	261	133		KOG3275		D5GDP6	2.0e-50	201	95
Ao(Mh)	isotig02375				N	G1XBP4	-3	Putative uncharacterized protein	6.0e-48	195	111				G1XBP4	2.0e-48	195	111
Ao(Mh)	isotig02377				N	G1XB07	-1	Putative uncharacterized protein	3.0e-54	216	119	Y			G1XB07	7.0e-55	216	119
Ao(Mh)	isotig02378			Y	Y	G1XR21	-3	Putative uncharacterized protein	1.0e-36	158	159	Y	KOG0260		G1XR21	3.0e-37	158	159
Ao(Mh)	isotig02394	PF01907	Ribosomal_L37e		N	G1XD19	-3	Putative uncharacterized protein	3.0e-47	193	101		KOG3475		L2FLT3	7.0e-33	143	73
Ao(Mh)	isotig02403	PF00125	Histone		N	Q2UCP9	2	Histone H4	7.0e-38	162	82		KOG3467
Ao(Mh)	isotig02405	PF00935	Ribosomal_L44		N	K1WU21	3	Putative 60S ribosomal protein L44	2.0e-56	223	108		KOG3464		K9FAF5	2.0e-54	215	104
Ao(Mh)	isotig02421	PF01780	Ribosomal_L37ae		N	H072_7960	-1		5.0e-34	149	92		KOG0402		G1X4B4	1.0e-30	136	85
Ao(Mh)	isotig02453	PF00254	FKBP_C		N	G1XJA9	3	Peptidyl-prolyl cis-trans isomerase	4.0e-59	232	112		KOG0544		Q6CX30	2.0e-34	149	66
Ao(Mh)	isotig02461	PF04248	DUF427		N	G1X377	2	Putative uncharacterized protein	3.0e-57	226	120				G9MT08	6.0e-24	114	52
Ao(Mh)	isotig02466	PF00838	TCTP		N	G1XJV9	-1	Putative uncharacterized protein	2.0e-83	313	168		KOG1727		G3J661	2.0e-47	191	115
Ao(Mh)	isotig02467	PF01778	Ribosomal_L28e		N	G1XT63	-3	Putative uncharacterized protein	1.0e-70	270	138		KOG3412		K1WMA7	9.0e-30	133	75
Ao(Mh)	isotig02490	PF04758	Ribosomal_S30		N	G1XNW2	-3	Putative uncharacterized protein	4.0e-14	83	61		KOG0009		C0SFL4	3.0e-13	78	57
Ao(Mh)	isotig02501	PF14200	RicinB_lectin_2		N	G1X3G7	1	Putative uncharacterized protein	5.0e-78	295	134				G1X3G7	1.0e-78	295	134
Ao(Mh)	isotig02518				N	G1XSB5	3	Putative uncharacterized protein	5.0e-68	261	123				G1XSB5	2.0e-68	261	123
Ao(Mh)	isotig02520				Y
Ao(Mh)	isotig02528	PF01020	Ribosomal_L40e		N	G1XRK2	-2	Putative uncharacterized protein	8.0e-66	254	125		KOG0003		L2FEQ5	2.0e-66	254	123
Ao(Mh)	isotig02531				Y
Ao(Mh)	isotig02540	PF00254	FKBP_C		N	G1XCJ9	1	Peptidyl-prolyl cis-trans isomerase	1.0e-47	194	94		KOG0544		K9UK72	5.0e-30	134	65
Ao(Mh)	isotig02545				N	G1XJY8	-3	Phosphorylase	1.0e-70	270	144		KOG2099	2.4.1.1	F2SBD9	3.0e-43	177	80
Ao(Mh)	isotig02547				N	G1XS97	-2	Putative uncharacterized protein	9.0e-54	214	101		KOG4710		G1XS97	3.0e-54	214	101
Ao(Mh)	isotig02553			Y	Y	G1XSZ7	-1	Putative uncharacterized protein	3.0e-34	149	76	Y			G1XSZ7	8.0e-35	149	76
Ao(Mh)	isotig02554	PF05922	Inhibitor_I9		N	G1XRJ9	1	Putative uncharacterized protein	4.0e-34	149	71				G1XRJ9	1.0e-34	149	71
Ao(Mh)	isotig02577	PF01200	Ribosomal_S28e		N	G1X7F7	3	Putative uncharacterized protein	1.0e-12	77	53		KOG3502		F0XRX7	1.0e-11	72	34
Ao(Mh)	isotig02580	PF00887	ACBP		N	G1X1V8	-3	Putative uncharacterized protein	4.0e-38	162	86		KOG0817		C3KIT5	6.0e-18	93	45
Ao(Mh)	isotig02584				N	G1XSB5	3	Putative uncharacterized protein	8.0e-35	151	62
Ao(Mh)	isotig02591				Y
Ao(Mh)	isotig02595	PF00428	Ribosomal_60s		N	G1X570	2	Putative uncharacterized protein	2.0e-27	126	109		KOG1762		G3JUX2	9.0e-21	102	79
Ao(Mh)	isotig02617				N	G1XUA3	-2	Putative uncharacterized protein	2.0e-30	136	67				G1XUA3	5.0e-31	136	67
Ao(Mh)	isotig02625				Y
Ao(Mh)	isotig02644				N
Ao(Mh)	isotig02645				N	G1XCQ8	3	Putative uncharacterized protein	1.0e-42	177	87		KOG2883
Ao(Mh)	isotig02647				Y
Ao(Mh)	isotig02648				Y
Ao(Mh)	isotig02649				Y
Ao(Mh)	isotig02650				Y	G1XCN6	-3	Putative uncharacterized protein	1.0e-11	73	72				G1XCN6	3.0e-12	73	72
Ao(Mh)	isotig02651				Y
Ao(Mh)	isotig02652				Y
Ao(Mh)	isotig02653	PF00080	Sod_Cu		N	G1XLM2	-2	Superoxide dismutase [Cu-Zn]	4.0e-23	112	55		KOG0441	1.15.1.1
Ao(Mh)	isotig02654				Y
Ao(Mh)	isotig02655				Y
Ao(Mh)	isotig02656				Y
Ao(Mh)	isotig02657				Y
Ad(Hs)	isotig00001	PF02705	K_trans		N	H072_7166	1		0.0	1176	593		KOG0236
Ad(Hs)	isotig00002	PF02705	K_trans		N	H072_7166	3		0.0	1266	639		KOG0236		G1XN84	0.0	1206	619
Ad(Hs)	isotig00003	PF02705	K_trans		N	H072_7166	1		1.0e-164	585	300		KOG0236
Ad(Hs)	isotig00008				Y
Ad(Hs)	isotig00009				Y
Ad(Hs)	isotig00010				Y
Ad(Hs)	isotig00025	PF00025	Arf		N	G1XNU2	-2	Putative uncharacterized protein	5.0e-95	354	176		KOG0070		I1Q940	1.0e-86	325	158
Ad(Hs)	isotig00026	PF00025	Arf		N	G1XNU2	-3	Putative uncharacterized protein	4.0e-95	354	176		KOG0070
Ad(Hs)	isotig00050	PF02535	Zip		N	G1XL56	2	Putative uncharacterized protein	3.0e-174	437	251		KOG1558
Ad(Hs)	isotig00051	PF02535	Zip		N	G1XL56	2	Putative uncharacterized protein	1.0e-179	635	350		KOG1558
Ad(Hs)	isotig00052	PF02535	Zip		N	G1XL56	2	Putative uncharacterized protein	5.0e-176	443	255		KOG1558
Ad(Hs)	isotig00053	PF02535	Zip		N	G1XL56	2	Putative uncharacterized protein	0.0	641	354		KOG1558		G1XL56	0.0	641	354
Ad(Hs)	isotig00073	PF00069	Pkinase		N	H072_3379	-3		0.0	739	391		KOG1163		J4HY43	1.0e-157	561	262
Ad(Hs)	isotig00074	PF00069	Pkinase		N	G1XCT4	-3	Putative uncharacterized protein	1.0e-177	628	313		KOG1163
Ad(Hs)	isotig00075	PF00069	Pkinase		N	G1XCT4	-3	Putative uncharacterized protein	0.0	628	313		KOG1163
Ad(Hs)	isotig00146	PF00909	Ammonium_transp		N	H072_2462	1		0.0	678	345		KOG0682
Ad(Hs)	isotig00147	PF00909	Ammonium_transp		N	H072_2462	3		0.0	796	413		KOG0682		P41948	4.0e-129	466	259
Ad(Hs)	isotig00154			Y	N
Ad(Hs)	isotig00155				Y
Ad(Hs)	isotig00157				N	G1XJU5	1	Putative uncharacterized protein	5.0e-19	100	65				G1XJU5	1.0e-19	100	65
Ad(Hs)	isotig00158				N	G1XJU5	1	Putative uncharacterized protein	5.0e-19	100	65
Ad(Hs)	isotig00164	PF00498	FHA		N	H072_6754	-2		1.0e-121	444	358		KOG1832
Ad(Hs)	isotig00165	PF00264	Tyrosinase	Y	N	H072_7156	-3		3.0e-117	429	278	Y			G1XN75	4.0e-113	413	284
Ad(Hs)	isotig00166	PF00264	Tyrosinase	Y	N	H072_7156	-1		3.0e-117	429	278	Y
Ad(Hs)	isotig00171				N	H072_8963	1		0.0	1302	647		KOG1329,KOG1984,KOG0113		G1XHA3	0.0	1289	641
Ad(Hs)	isotig00172	PF13091	PLDc_2		N	H072_8963	3		0.0	777	377		KOG1329,KOG1984,KOG0113
Ad(Hs)	isotig00179	PF00270,PF00271	DEAD,Helicase_C		N	H072_9936	3		0.0	734	364		KOG0331		K2RZB2	0.0	644	319
Ad(Hs)	isotig00180	PF00270,PF00271	DEAD,Helicase_C		N	G1X2T8	3	Putative uncharacterized protein	0.0	846	453		KOG0331,KOG0921		C4JEQ1	0.0	760	387
Ad(Hs)	isotig00181	PF00083	Sugar_tr		N	G1X3P6	-3	Putative uncharacterized protein	0.0	864	474		KOG0254		C1H0W2	1.0e-164	584	317
Ad(Hs)	isotig00182	PF00083	Sugar_tr		N	G1X3P6	-3	Putative uncharacterized protein	0.0	864	474		KOG0254
Ad(Hs)	isotig00184	PF00171	Aldedh		N	H072_1113	2		6.0e-80	228	110		KOG2450
Ad(Hs)	isotig00189	PF11754	Velvet		N	H072_6079	-3		0.0	705	482		KOG0260		G1XMG5	0.0	691	468
Ad(Hs)	isotig00191	PF13561,PF00109,PF02801,PF01648	adh_short_C2,ketoacyl-synt,Ketoacyl-synt_C,ACPS		N	H072_1648	3		0.0	2369	1200		KOG1394,KOG0725		D5G6L5	0.0	1873	923
Ad(Hs)	isotig00195	PF02133	Transp_cyt_pur		N	H072_3645	-3		0.0	870	449		KOG2466
Ad(Hs)	isotig00196	PF02133	Transp_cyt_pur		N	H072_3645	-3		0.0	888	449		KOG2466		G1X792	0.0	879	440
Ad(Hs)	isotig00205	PF01485	IBR		N	H072_2679	-1		2.0e-49	203	136				G1XA45	3.0e-44	184	100
Ad(Hs)	isotig00206				N	H072_2679	-2		1.0e-49	203	136
Ad(Hs)	isotig00209	PF00232	Glyco_hydro_1		N	H072_4413	3		0.0	910	423		KOG0626		Q5BF68	0.0	713	336
Ad(Hs)	isotig00215	PF06046	Sec6		N	H072_6545	-1		5.0e-158	564	275		KOG2286
Ad(Hs)	isotig00217	PF00867,PF14204	XPG_I,Ribosomal_L18_c		N	G1X2P1	-1	Putative uncharacterized protein	3.0e-136	491	257		KOG0875		C0NRD6	8.0e-114	415	199
Ad(Hs)	isotig00219	PF00171	Aldedh		N	G1XV10	2	Putative uncharacterized protein	0.0	897	432		KOG2450		D4AZW0	0.0	687	329
Ad(Hs)	isotig00223	PF02353	CMAS		N	H072_6862	1		0.0	884	439		KOG1269		F2QZ51	2.0e-176	622	309
Ad(Hs)	isotig00233	PF00310,PF01380	GATase_2,SIS		N	G1X8Z2	2	Putative uncharacterized protein	0.0	1239	655		KOG1268		C8VFD3	0.0	1078	574
Ad(Hs)	isotig00243				N	G1XPD4	-1	Putative uncharacterized protein	1.0e-16	94	75				G1XPD4	3.0e-17	94	75
Ad(Hs)	isotig00244				N	G1XPD4	-1	Putative uncharacterized protein	1.0e-16	94	75
Ad(Hs)	isotig00245	PF00957	Synaptobrevin		N	H072_8197	2		3.0e-41	176	95				G1WZ50	5.0e-39	166	93
Ad(Hs)	isotig00246				N	H072_8197	2		2.0e-41	176	95
Ad(Hs)	isotig00249	PF01987	AIM24		N	H072_10259	-1		6.0e-120	437	265		KOG1924
Ad(Hs)	isotig00250	PF01987	AIM24		N	H072_10259	-1		3.0e-122	444	268		KOG1924		D5GAL7	6.0e-96	355	181
Ad(Hs)	isotig00253	PF00056,PF02866	Ldh_1_N,Ldh_1_C		N	H072_4910	-3		9.0e-142	509	275		KOG1494		E9EKP2	2.0e-111	406	222
Ad(Hs)	isotig00254	PF00056,PF02866	Ldh_1_N,Ldh_1_C		N	H072_4910	-3		8.0e-142	509	275		KOG1494
Ad(Hs)	isotig00261	PF10455	BAR_2		N	G1X4W1	3	Putative uncharacterized protein	5.0e-96	344	223		KOG1118		G1X4W1	1.0e-96	344	223
Ad(Hs)	isotig00262	PF10455	BAR_2		N	H072_3089	3		1.0e-101	375	246		KOG1118
Ad(Hs)	isotig00272	PF00484	Pro_CA		N	G1X740	3	Carbonic anhydrase	2.0e-107	395	200		KOG1578	4.2.1.1
Ad(Hs)	isotig00277	PF00856,PF00069	SET,Pkinase		N	H072_9631	-2		4.0e-78	297	144		KOG1337		G1XD08	1.0e-70	271	140
Ad(Hs)	isotig00278	PF00069	Pkinase		N	G1XD09	1	Putative uncharacterized protein	5.0e-29	134	83		KOG0583		G1XD09	1.0e-29	134	83
Ad(Hs)	isotig00298				N	G1XJS1	2	Putative uncharacterized protein	2.0e-28	132	111
Ad(Hs)	isotig00299			Y	Y
Ad(Hs)	isotig00300			Y	Y
Ad(Hs)	isotig00305				Y
Ad(Hs)	isotig00306				Y
Ad(Hs)	isotig00307	PF08079,PF00327	Ribosomal_L30_N,Ribosomal_L30		N	H072_7449	3		1.0e-111	409	225		KOG3184		O60143	1.0e-80	304	157
Ad(Hs)	isotig00308	PF08079,PF00327	Ribosomal_L30_N,Ribosomal_L30		N	G1XCG7	2	Putative uncharacterized protein	3.0e-112	410	224		KOG3184
Ad(Hs)	isotig00319				N	G1XI37	1	Putative uncharacterized protein	3.0e-98	364	199		KOG1203
Ad(Hs)	isotig00320	PF05368	NmrA		N	G1XI37	1	Putative uncharacterized protein	7.0e-103	379	207		KOG1203		G1XI37	2.0e-103	379	207
Ad(Hs)	isotig00341				N	H072_4772	-3		3.0e-24	119	99		KOG1832
Ad(Hs)	isotig00351				N	H072_6966	2		5.0e-98	363	240				G1WZ00	1.0e-65	254	173
Ad(Hs)	isotig00357	PF00160	Pro_isomerase	Y	N	H072_10767	-1		8.0e-97	359	203	Y	KOG0880
Ad(Hs)	isotig00358	PF00160	Pro_isomerase	Y	N	G1X7J0	-1	Peptidyl-prolyl cis-trans isomerase	5.0e-87	326	177	Y	KOG0880	5.2.1.8	G1X7J0	1.0e-87	326	177
Ad(Hs)	isotig00365	PF04683,PF13658	Proteasom_Rpn13,UCH37_bd		N	H072_3488	2		1.0e-94	352	210		KOG3037		G1XE20	4.0e-89	332	202
Ad(Hs)	isotig00366	PF04683	Proteasom_Rpn13		N	H072_3488	2		4.0e-43	180	87		KOG3037
Ad(Hs)	isotig00369	PF01201,PF13193	Ribosomal_S8e,DUF4009		N	G1XFA9	-2	40S ribosomal protein S8	5.0e-87	327	181		KOG3283		C0NST9	3.0e-73	279	148
Ad(Hs)	isotig00375	PF12718	Tropomyosin_1		N	F0XA92	-1	Actin lateral-binding protein	2.0e-40	172	90		KOG1003		F2Q2U4	3.0e-33	145	75
Ad(Hs)	isotig00376	PF12718,PF00118	Tropomyosin_1,Cpn60_TCP1		N	F0XA92	-3	Actin lateral-binding protein	2.0e-40	172	90		KOG1003
Ad(Hs)	isotig00383			Y	Y
Ad(Hs)	isotig00384				Y
Ad(Hs)	isotig00389				N	G1XA84	3	Putative uncharacterized protein	1.0e-101	375	190				D5G4S7	3.0e-75	285	143
Ad(Hs)	isotig00391	PF01253	SUI1		N	H072_5184	-1		4.0e-57	227	131		KOG3239
Ad(Hs)	isotig00392	PF01253	SUI1		N	H072_5184	-1		5.0e-66	256	144		KOG3239		G1XBE7	6.0e-65	251	142
Ad(Hs)	isotig00419				N	H072_1656	1		9.0e-47	192	101
Ad(Hs)	isotig00420				N	H072_1656	3		2.0e-48	197	103				G1X336	5.0e-46	187	98
Ad(Hs)	isotig00435	PF01282	Ribosomal_S24e		N	G1XR60	-3	40S ribosomal protein S24	5.0e-47	193	109		KOG3424		G0SAE3	2.0e-37	159	92
Ad(Hs)	isotig00436	PF01282	Ribosomal_S24e		N	G1XR60	-2	40S ribosomal protein S24	2.0e-34	151	84		KOG3424
Ad(Hs)	isotig00535				Y
Ad(Hs)	isotig00536				Y
Ad(Hs)	isotig00566	PF03650	UPF0041		N	G1XLT6	-1	Putative uncharacterized protein	6.0e-56	223	106		KOG1589		F8QX32	2.0e-36	156	74
Ad(Hs)	isotig00571	PF10408,PF04564,PF00071	Ufd2P_core,U-box,Ras		N	G1XQ04	1	Putative uncharacterized protein	0.0	870	481		KOG2042		G1XQ04	0.0	870	481
Ad(Hs)	isotig00576	PF08407,PF01644	Chitin_synth_1N,Chitin_synth_1		N	H072_1334	-1		0.0	1611	810		KOG2571		P30602	0.0	1109	567
Ad(Hs)	isotig00578	PF00170	bZIP_1		N	H072_7690	2		0.0	834	492		KOG0161		G1XBM9	0.0	809	479
Ad(Hs)	isotig00579	PF03370	CBM_21		N	G1X4F7	2	Putative uncharacterized protein	0.0	925	541		KOG3986		G1X4F7	0.0	925	541
Ad(Hs)	isotig00581	PF13519,PF00179	VWA_2,UQ_con		N	H072_2874	-2		0.0	1379	684		KOG0417		G1X915	0.0	1356	673
Ad(Hs)	isotig00584	PF00046	Homeobox		N	H072_3561	-1		0.0	1105	583		KOG0487		G1X6D2	0.0	1077	577
Ad(Hs)	isotig00586	PF00005	ABC_tran	Y	N	H072_2029	-3		0.0	1421	738		KOG0062,KOG0212		P25997	0.0	1047	533
Ad(Hs)	isotig00587	PF00076	RRM_1		N	G1XR53	-1	Putative uncharacterized protein	8.0e-145	520	287		KOG0148		K1Y2H5	2.0e-133	480	267
Ad(Hs)	isotig00588	PF00168	C2		N	G1XE83	3	Putative uncharacterized protein	0.0	1021	592		KOG1030		G1XE83	0.0	1021	592
Ad(Hs)	isotig00590	PF08613	Cyclin		N	H072_5613	-1		0.0	727	432		KOG1674		G1WZD0	3.0e-173	613	363
Ad(Hs)	isotig00592	PF00009,PF03144,PF03764,PF00679	GTP_EFTU,GTP_EFTU_D2,EFG_IV,EFG_C		N	G0S5T7	1	Putative elongation factor	0.0	1287	644		KOG0469		F0XGD3	0.0	1256	636
Ad(Hs)	isotig00596	PF00459	Inositol_P		N	G1X363	-2	Putative uncharacterized protein	5.0e-161	574	274		KOG2951		D5GMW5	5.0e-89	333	160
Ad(Hs)	isotig00603	PF03142,PF08766	Chitin_synth_2,DEK_C		N	G1XRP4	1	Putative uncharacterized protein	0.0	1409	725		KOG2571,KOG0162,KOG0537		D5GHU4	0.0	1049	545
Ad(Hs)	isotig00605				N	H072_8050	-3		5.0e-66	258	223				G1X424	1.0e-53	215	183
Ad(Hs)	isotig00606	PF00343	Phosphorylase		N	H072_669	1		0.0	1564	778		KOG2099		Q0U454	0.0	1283	629
Ad(Hs)	isotig00609	PF02359,PF02933,PF00004	CDC48_N,CDC48_2,AAA		N	H072_7033	-3		0.0	1497	796		KOG0730		P55072	0.0	1098	569
Ad(Hs)	isotig00611	PF00899,PF10585,PF02134,PF09358	ThiF,UBA_e1_thiolCys,UBACT,UBA_e1_C		N	H072_2288	-3		0.0	1554	766		KOG2012		G9N5L1	0.0	1191	588
Ad(Hs)	isotig00619	PF06011	TRP		N	H072_4720	-1		0.0	918	565	Y			G1X8G6	0.0	906	548
Ad(Hs)	isotig00621	PF00350,PF01031,PF02212	Dynamin_N,Dynamin_M,GED		N	H072_6961	-2		0.0	1229	639		KOG0446		C6HFE6	0.0	1058	557
Ad(Hs)	isotig00624	PF00501	AMP-binding		N	G1X5A4	-1	Putative uncharacterized protein	0.0	1257	601		KOG1180		L7I4K8	0.0	831	403
Ad(Hs)	isotig00625	PF13589,PF00183	HATPase_c_3,HSP90		N	H072_7513	-3		0.0	1078	631		KOG0019		C6HA52	0.0	647	347
Ad(Hs)	isotig00629	PF00569	ZZ		N	H072_4715	-2		0.0	885	490		KOG4582,KOG1280		G1X8F9	0.0	836	470
Ad(Hs)	isotig00631	PF00266,PF03134	Aminotran_5,TB2_DP1_HVA22		N	G1X920	1	Putative uncharacterized protein	0.0	649	308		KOG1549		I1RGY6	7.0e-104	382	189
Ad(Hs)	isotig00632	PF00199,PF04479	Catalase,RTA1		N	G1XA30	-1	Putative uncharacterized protein	4.0e-115	421	204		KOG0047		G1XA29	2.0e-110	404	212
Ad(Hs)	isotig00637	PF00888,PF10557	Cullin,Cullin_Nedd8		N	H072_683	-3		0.0	1224	642		KOG2166		F0XFC3	0.0	854	442
Ad(Hs)	isotig00638				N	H072_10398	2		1.0e-179	636	320				G1X043	5.0e-174	615	315
Ad(Hs)	isotig00639	PF13894	zf-C2H2_4		N	G1XI51	2	Putative uncharacterized protein	0.0	940	521		KOG3576		G1XI51	0.0	940	521
Ad(Hs)	isotig00640	PF00610,PF00615	DEP,RGS		N	H072_3349	2		0.0	786	425		KOG3589		G1XT18	0.0	780	429
Ad(Hs)	isotig00642	PF00170	bZIP_1		N	H072_2778	-3		0.0	813	465		KOG0709		G1XJQ8	0.0	795	448
Ad(Hs)	isotig00643	PF00012,PF10712	HSP70,NAD-GH	Y	N	G1XSH8	-3	Putative uncharacterized protein	0.0	1150	609	Y	KOG0100		E9EQK1	0.0	962	500
Ad(Hs)	isotig00644	PF02629,PF00549,PF00285	CoA_binding,Ligase_CoA,Citrate_synt		N	H072_2668	-2		0.0	1186	637		KOG1254		O93988	0.0	1007	532
Ad(Hs)	isotig00653			Y	N	H072_6891	1		0.0	689	356	Y	KOG3720		G1XUU8	0.0	645	373
Ad(Hs)	isotig00657	PF00012	HSP70		N	G1XJ29	1	Putative uncharacterized protein	0.0	1086	559		KOG1984,KOG0101		K1WJB0	0.0	1046	532
Ad(Hs)	isotig00658	PF00456,PF02779,PF02780	Transketolase_N,Transket_pyr,Transketolase_C		N	G1XNS8	2	Putative uncharacterized protein	0.0	1261	610		KOG0523		C6H5W8	0.0	1033	500
Ad(Hs)	isotig00659	PF00004	AAA		N	H072_3383	-2		0.0	944	482		KOG0742
Ad(Hs)	isotig00660	PF00615	RGS		N	G1X3V3	-2	Putative uncharacterized protein	8.0e-166	590	296				G1X3V3	2.0e-166	590	296
Ad(Hs)	isotig00661	PF09362	DUF1996	Y	N	H072_9752	3		3.0e-175	621	298	Y			G1XQX2	1.0e-170	604	292
Ad(Hs)	isotig00663	PF00722	Glyco_hydro_16	Y	N	G1XEF8	-1	Putative uncharacterized protein	2.0e-180	638	324	Y			D5G8C1	1.0e-124	451	215
Ad(Hs)	isotig00667	PF00071	Ras		N	G1WZI9	1	Putative uncharacterized protein	2.0e-81	310	166		KOG0395		K1XXB8	7.0e-74	282	149
Ad(Hs)	isotig00669	PF13489	Methyltransf_23		N	G1WZN0	1	Putative uncharacterized protein	2.0e-158	565	269				G1WZN0	4.0e-159	565	269
Ad(Hs)	isotig00670	PF02469	Fasciclin	Y	N	H072_1805	2		5.0e-118	431	229	Y	KOG1924,KOG1437		G1XF99	3.0e-113	413	211
Ad(Hs)	isotig00673	PF00860	Xan_ur_permease		N	H072_8855	2		0.0	1011	505		KOG0176,KOG1292		K2R779	0.0	807	404
Ad(Hs)	isotig00676	PF00397,PF00632	WW,HECT		N	H072_9230	-3		0.0	1151	603		KOG0940,KOG3209,KOG1030		Q5BDP1	0.0	988	483
Ad(Hs)	isotig00680	PF01749,PF00514	IBB,Arm		N	H072_1273	-3		0.0	946	523		KOG0166		C9S8C0	0.0	704	415
Ad(Hs)	isotig00681	PF00012	HSP70		N	H072_2875	-2		0.0	1064	524		KOG0100		G1X914	0.0	1056	520
Ad(Hs)	isotig00693	PF12271,PF01198	Chs3p,Ribosomal_L31e		N	H072_785	-3		2.0e-128	465	233				E9DWL5	2.0e-74	284	154
Ad(Hs)	isotig00695	PF01608	I_LWEQ		N	G1XD83	-2	Putative uncharacterized protein	0.0	1119	593		KOG0980		K4HDA8	0.0	787	420
Ad(Hs)	isotig00696	PF00076,PF14259	RRM_1,RRM_6		N	G1XC32	3	Putative uncharacterized protein	1.0e-50	207	110		KOG0116,KOG4212		H1W1K3	4.0e-37	160	79
Ad(Hs)	isotig00697	PF00503	G-alpha		N	G1X8I2	2	Putative uncharacterized protein	0.0	678	336		KOG0082		O13315	3.0e-180	635	312
Ad(Hs)	isotig00699	PF00400	WD40		N	G1WYS7	2	Putative uncharacterized protein	0.0	662	335		KOG0286		J4GAC3	1.0e-140	504	231
Ad(Hs)	isotig00709	PF00012,PF10712	HSP70,NAD-GH		N	G1X1F7	3	Putative uncharacterized protein	0.0	1016	537		KOG0100		B8NYQ1	0.0	945	499
Ad(Hs)	isotig00719	PF01566	Nramp		N	G1X0H8	2	Putative uncharacterized protein	0.0	857	461		KOG1291		G1X0H8	0.0	857	461
Ad(Hs)	isotig00720	PF12063	DUF3543		N	G1X9C7	-3	Putative uncharacterized protein	0.0	728	410		KOG0595		G1X9C7	0.0	728	410
Ad(Hs)	isotig00722				N	G1X5F1	1	Putative uncharacterized protein	5.0e-23	115	59		KOG1674
Ad(Hs)	isotig00726	PF00349,PF03727	Hexokinase_1,Hexokinase_2		N	G1WZC1	3	Putative uncharacterized protein	0.0	794	405		KOG1369		E4ZN88	2.0e-142	510	271
Ad(Hs)	isotig00727	PF00083	Sugar_tr		N	G1XF80	-3	Putative uncharacterized protein	0.0	995	479		KOG0254		UPI0001F2A215	0.0	658	313
Ad(Hs)	isotig00729	PF00009,PF03144,PF03143	GTP_EFTU,GTP_EFTU_D2,GTP_EFTU_D3		N	H072_4955	2		0.0	663	328		KOG0459,KOG0921		O13354	1.0e-175	486	240
Ad(Hs)	isotig00730	PF01432	Peptidase_M3		N	G1XCI7	1	Putative uncharacterized protein	0.0	1186	561		KOG2089		C1GYX5	0.0	783	399
Ad(Hs)	isotig00734	PF00128,PF09154,PF03947	Alpha-amylase,DUF1939,Ribosomal_L2_C		N	H072_610	-2		3.0e-144	518	241		KOG0471		H1VS41	6.0e-93	345	162
Ad(Hs)	isotig00738			Y	N	G1XAW3	-1	Putative uncharacterized protein	0.0	709	441	Y	KOG0307		G1XAW3	0.0	709	441
Ad(Hs)	isotig00741	PF00044,PF02800	Gp_dh_N,Gp_dh_C		N	H072_6088	1		2.0e-162	578	278		KOG0657		Q8TFJ2	3.0e-135	486	238
Ad(Hs)	isotig00742	PF00270,PF00271	DEAD,Helicase_C		N	A4QVP2	3	ATP-dependent RNA helicase eIF4A	0.0	668	355		KOG0328	3.6.4.13	UPI000175824A	1.0e-161	573	289
Ad(Hs)	isotig00744				N	G1XLM6	-3	Putative uncharacterized protein	1.0e-94	353	197	Y	KOG3271,KOG2140		G1XLM6	3.0e-95	353	197
Ad(Hs)	isotig00745	PF00307	CH		N	H072_3689	-2		0.0	1035	548	Y	KOG0046,KOG0956		D4AU40	0.0	933	476
Ad(Hs)	isotig00747	PF00481	PP2C		N	H072_10877	3		0.0	713	379		KOG0697,KOG1305		G4UGZ6	1.0e-158	563	290
Ad(Hs)	isotig00753	PF00012	HSP70		N	G1XTX6	3	Putative uncharacterized protein	0.0	820	477		KOG0100		Q92260	0.0	728	427
Ad(Hs)	isotig00757	PF00956	NAP		N	G1XUK9	2	Putative uncharacterized protein	2.0e-156	558	349		KOG1507		B0Y364	7.0e-128	461	249
Ad(Hs)	isotig00758	PF00013	KH_1		N	G1XAQ2	-1	Putative uncharacterized protein	8.0e-172	609	330		KOG2190		Q5B4I4	1.0e-118	431	253
Ad(Hs)	isotig00759	PF00487,PF00173	FA_desaturase,Cyt-b5		N	G1XCI2	1	Putative uncharacterized protein	0.0	839	401		KOG1600,KOG0537		Q12618	0.0	733	346
Ad(Hs)	isotig00766	PF00722,PF01476	Glyco_hydro_16,LysM	Y	N	H072_2419	-1		4.0e-100	371	209	Y	KOG3514		G1X2F0	6.0e-84	315	156
Ad(Hs)	isotig00768	PF03931,PF01466,PF00254	Skp1_POZ,Skp1,FKBP_C		N	G1XDE3	-1	Putative uncharacterized protein	7.0e-70	271	145		KOG1724		D4D8B2	4.0e-65	253	140
Ad(Hs)	isotig00771	PF02874,PF00006,PF00306	ATP-synt_ab_N,ATP-synt_ab,ATP-synt_ab_C		N	G1XBE2	-1	ATP synthase subunit alpha	0.0	986	525		KOG1353		E9E5U7	0.0	843	452
Ad(Hs)	isotig00774	PF00262	Calreticulin		N	G1XB63	-2	Putative uncharacterized protein	0.0	853	444	Y	KOG0675		Q6Q487	0.0	685	316
Ad(Hs)	isotig00780	PF01566	Nramp		N	H072_2527	-1		0.0	785	397		KOG1291		G1XK65	0.0	755	383
Ad(Hs)	isotig00782	PF05922,PF00082	Inhibitor_I9,Peptidase_S8	Y	N	H072_8474	1		0.0	726	396	Y	KOG1153		B0Y473	2.0e-156	556	303
Ad(Hs)	isotig00783	PF00085,PF13848	Thioredoxin,Thioredoxin_6	Y	N	G1XG88	3	Putative uncharacterized protein	0.0	784	388	Y	KOG0190		C7YK79	1.0e-179	634	325
Ad(Hs)	isotig00788				N	G1XCR5	-2	Putative uncharacterized protein	3.0e-25	122	109				G1XCR5	8.0e-26	122	109
Ad(Hs)	isotig00792	PF00324	AA_permease		N	H072_10654	-2		0.0	869	478		KOG1286		K1X8F6	0.0	638	378
Ad(Hs)	isotig00795	PF05221,PF00670	AdoHcyase,AdoHcyase_NAD		N	H072_9702	3		0.0	831	419		KOG1370		F0UB38	0.0	768	388
Ad(Hs)	isotig00800			Y	Y
Ad(Hs)	isotig00802	PF04193	PQ-loop		N	H072_11218	3		7.0e-141	506	255				G1XPW1	4.0e-67	259	126
Ad(Hs)	isotig00804			Y	N	G1XKK0	3	Putative uncharacterized protein	1.0e-141	509	261	Y			G1XKK0	3.0e-142	509	261
Ad(Hs)	isotig00807	PF13489	Methyltransf_23		N	G1X1Z5	-3	Putative uncharacterized protein	9.0e-144	516	244		KOG4300		G1X1Z5	2.0e-144	516	244
Ad(Hs)	isotig00809	PF11960,PF00487	DUF3474,FA_desaturase		N	H072_6066	-1		0.0	820	381				L7J0Q7	8.0e-174	614	296
Ad(Hs)	isotig00812	PF05388,PF00450	Carbpep_Y_N,Peptidase_S10	Y	N	H072_4030	2		0.0	897	416	Y	KOG1282		A5AB21	0.0	751	355
Ad(Hs)	isotig00819	PF00400	WD40		N	G1X9M4	2	Putative uncharacterized protein	3.0e-168	597	305		KOG0266		G1X9M4	8.0e-169	597	305
Ad(Hs)	isotig00823	PF07690	MFS_1		N	G1WZ99	1	Putative uncharacterized protein	0.0	751	408		KOG2533		K1WJ63	8.0e-139	498	271
Ad(Hs)	isotig00830				N	H072_6985	-3		7.0e-117	427	226		KOG1984,KOG1924		F0ULS0	1.0e-94	351	184
Ad(Hs)	isotig00836				N	H072_1813	-2		6.0e-52	211	136				G1XFA5	8.0e-41	172	123
Ad(Hs)	isotig00843	PF00735	Septin		N	H072_8513	-3		0.0	654	363		KOG2655		K1X536	1.0e-138	497	267
Ad(Hs)	isotig00846				Y
Ad(Hs)	isotig00847	PF02874,PF00006,PF00306	ATP-synt_ab_N,ATP-synt_ab,ATP-synt_ab_C		N	H072_9367	2		0.0	957	492		KOG1350,KOG0471		F0XTF0	0.0	804	410
Ad(Hs)	isotig00853	PF03446,PF00393	NAD_binding_2,6PGD		N	G1XES1	1	6-phosphogluconate dehydrogenase, decarboxylating	0.0	897	439		KOG2653	1.1.1.44	P53319	0.0	734	363
Ad(Hs)	isotig00859				N	H072_7878	1		1.0e-23	117	77		KOG3119
Ad(Hs)	isotig00860	PF00071	Ras		N	G1XD68	-3	Putative uncharacterized protein	5.0e-96	357	176		KOG0393		P60763	6.0e-86	322	149
Ad(Hs)	isotig00861	PF06687	SUR7		N	G1WY70	-1	Putative uncharacterized protein	1.0e-129	469	256				G1WY70	3.0e-130	469	256
Ad(Hs)	isotig00873	PF00388,PF00387	PI-PLC-X,PI-PLC-Y		N	H072_9032	-2		0.0	729	354		KOG0169		G1X1C4	3.0e-179	632	305
Ad(Hs)	isotig00877	PF00009,PF03144,PF03143	GTP_EFTU,GTP_EFTU_D2,GTP_EFTU_D3		N	K2RX29	-3	HR1 repeat rho-binding protein	0.0	872	428		KOG0052		Q01765	0.0	837	411
Ad(Hs)	isotig00879	PF00173,PF02771,PF02770,PF00441	Cyt-b5,Acyl-CoA_dh_N,Acyl-CoA_dh_M,Acyl-CoA_dh_1		N	H072_3892	-1		0.0	947	473		KOG0141,KOG0537		G3JGR8	0.0	776	379
Ad(Hs)	isotig00884	PF03721,PF00984,PF03720	UDPG_MGDP_dh_N,UDPG_MGDP_dh,UDPG_MGDP_dh_C		N	H072_5875	2		0.0	954	478		KOG2666		O02373	2.0e-167	592	293
Ad(Hs)	isotig00885	PF02784,PF00278	Orn_Arg_deC_N,Orn_DAP_Arg_deC		N	H072_2946	2		0.0	402	197		KOG0622		B0Y5Z4	1.0e-137	263	127
Ad(Hs)	isotig00891	PF00982	Glyco_transf_20		N	G1XIS2	1	Putative uncharacterized protein	0.0	823	403		KOG1050		Q00075	0.0	700	332
Ad(Hs)	isotig00895			Y	N	H072_10446	-2		6.0e-152	543	291	Y			G1X094	3.0e-151	539	285
Ad(Hs)	isotig00896	PF00091,PF03953	Tubulin,Tubulin_C		N	G1XAI2	1	Putative uncharacterized protein	0.0	828	424		KOG1375		P68371	0.0	739	366
Ad(Hs)	isotig00909			Y	N	H072_5082	-1		2.0e-61	242	157	Y			G1XF77	4.0e-61	239	154
Ad(Hs)	isotig00910	PF00083	Sugar_tr		N	G1X1Z1	3	Putative uncharacterized protein	0.0	994	480		KOG0254		G1X1Z1	0.0	994	480
Ad(Hs)	isotig00914	PF00022	Actin		N	I8IQ77	3	Actin	0.0	753	374		KOG0676		P63261	0.0	704	339
Ad(Hs)	isotig00916	PF00996	GDI		N	G1XCH8	1	Putative uncharacterized protein	0.0	725	361		KOG1439		G1XCH8	0.0	725	361
Ad(Hs)	isotig00917				N	H072_1620	2		3.0e-57	228	172		KOG1999		G1XED1	6.0e-53	212	174
Ad(Hs)	isotig00937			Y	N	H072_5332	-1		6.0e-75	287	122	Y			Q5B3N5	1.0e-28	131	60
Ad(Hs)	isotig00940	PF00091,PF03953	Tubulin,Tubulin_C		N	G1XTW8	-2	Putative uncharacterized protein	0.0	828	413		KOG1376		Q71U36	0.0	716	348
Ad(Hs)	isotig00943	PF04117	Mpv17_PMP22		N	G1X6B1	-3	Putative uncharacterized protein	1.0e-103	382	204		KOG1944		D4D6K2	1.0e-62	244	120
Ad(Hs)	isotig00949				Y
Ad(Hs)	isotig00968	PF00091,PF03953	Tubulin,Tubulin_C		N	G1XBE6	2	Putative uncharacterized protein	0.0	788	409		KOG1376		E9E008	0.0	704	366
Ad(Hs)	isotig00969	PF08442	ATP-grasp_2		N	H072_2667	-3		0.0	848	443		KOG1254		F2T0F0	0.0	728	379
Ad(Hs)	isotig00979	PF04178,PF00235	Got1,Profilin		N	D5G6C3	2	Whole genome shotgun sequence assembly,	7.0e-35	154	87		KOG1743		D5G6C3	2.0e-35	154	87
Ad(Hs)	isotig00983	PF07994,PF01658	NAD_binding_5,Inos-1-P_synth		N	G1X8N2	1	Putative uncharacterized protein	0.0	850	411		KOG0693		Q0CDU7	0.0	763	364
Ad(Hs)	isotig00989	PF00026	Asp		N	H072_3605	2		4.0e-159	567	277		KOG1339		P07267	1.0e-131	473	229
Ad(Hs)	isotig00990	PF00010	HLH		N	H072_5364	-2		2.0e-124	451	265		KOG1318		G1WZV6	1.0e-124	451	263
Ad(Hs)	isotig00991	PF00069	Pkinase		N	I6U9X0	-3	Mitogen activated protein kinase	0.0	787	383		KOG0660		E3RVF9	0.0	652	333
Ad(Hs)	isotig00992	PF00909	Ammonium_transp		N	H072_4480	-2		0.0	659	337		KOG0682		G2Q0A9	1.0e-135	487	257
Ad(Hs)	isotig01000	PF00125	Histone		N	H072_6092	-3		1.0e-64	253	122		KOG3069		G1XMF3	9.0e-65	251	121
Ad(Hs)	isotig01002	PF03952,PF00113	Enolase_N,Enolase_C		N	H072_10773	-3		0.0	692	362		KOG2670		L8WVE1	1.0e-150	536	291
Ad(Hs)	isotig01007			Y	N	H072_9334	-1		6.0e-141	506	250	Y	KOG0260		G1XQY6	1.0e-117	427	253
Ad(Hs)	isotig01016	PF00170	bZIP_1		N	H072_3202	-2		9.0e-97	360	201				G1XAM0	8.0e-77	291	169
Ad(Hs)	isotig01019	PF01676,PF06415	Metalloenzyme,iPGM_N		N	G1X6Z5	3	Putative uncharacterized protein	0.0	852	412		KOG4513		L2FHY6	0.0	649	321
Ad(Hs)	isotig01024	PF09435	DUF2015		N	H072_4905	1		8.0e-55	220	105				G1XUB3	4.0e-40	169	82
Ad(Hs)	isotig01034	PF01546,PF07687	Peptidase_M20,M20_dimer		N	H072_1331	1		0.0	821	410		KOG2276		C1HDT8	0.0	652	334
Ad(Hs)	isotig01045	PF00153	Mito_carr		N	H072_10403	3		2.0e-155	554	293		KOG0749		UPI000234F83C	8.0e-121	437	229
Ad(Hs)	isotig01053	PF00069	Pkinase		N	H072_125	1		0.0	704	344		KOG0660		Q0MQZ2	0.0	649	312
Ad(Hs)	isotig01055	PF02100	ODC_AZ		N	H072_8356	-3		2.0e-128	419	209		KOG4387		G1XH41	6.0e-122	391	196
Ad(Hs)	isotig01089			Y	N	G1XDZ7	1	Putative uncharacterized protein	0.0	682	335	Y			G1XDZ7	0.0	682	335
Ad(Hs)	isotig01092	PF00069	Pkinase		N	H072_5550	-3		2.0e-168	598	328		KOG0032		Q00771	3.0e-140	502	236
Ad(Hs)	isotig01105	PF03951,PF00120	Gln-synt_N,Gln-synt_C		N	G1XPA1	2	Glutamine synthetase	0.0	642	317		KOG0683	6.3.1.2	UPI0001F29A5B	8.0e-142	507	251
Ad(Hs)	isotig01127	PF01370	Epimerase		N	H072_241	3		0.0	654	339		KOG0747		K2S5S5	2.0e-144	516	269
Ad(Hs)	isotig01142	PF02077	SURF4		N	H072_11305	-1		5.0e-150	536	282		KOG3998		G1XPL1	3.0e-149	532	280
Ad(Hs)	isotig01144	PF00572	Ribosomal_L13		N	H072_6613	1		3.0e-102	378	183		KOG3204		Q9P720	3.0e-86	323	162
Ad(Hs)	isotig01145	PF00400	WD40		N	G1XP64	-1	Putative uncharacterized protein	6.0e-180	636	303		KOG0279		F9FRY4	2.0e-168	595	284
Ad(Hs)	isotig01182				N	G1XK34	-2	Putative uncharacterized protein	1.0e-130	472	224				G1XK34	4.0e-131	472	224
Ad(Hs)	isotig01190				N	H072_1946	-1		7.0e-38	142	96				G1XEM2	2.0e-15	66	52
Ad(Hs)	isotig01200			Y	N
Ad(Hs)	isotig01201	PF00108,PF02803	Thiolase_N,Thiolase_C		N	H072_4093	3		0.0	721	389		KOG1389		E4ZSK9	6.0e-158	561	302
Ad(Hs)	isotig01204	PF00162	PGK		N	G1WZZ7	3	Phosphoglycerate kinase	3.0e-160	566	319		KOG1367	2.7.2.3	O74233	6.0e-144	514	283
Ad(Hs)	isotig01206	PF00076	RRM_1		N	H072_3029	-3		1.0e-35	157	77		KOG0149		K2SIB7	2.0e-31	140	68
Ad(Hs)	isotig01207	PF09598,PF04774	Stm1_N,HABP4_PAI-RBP1		N	H072_1708	1		5.0e-67	261	174		KOG2945
Ad(Hs)	isotig01212				N	H072_6671	-3		8.0e-88	330	156				G1XRI9	1.0e-76	291	139
Ad(Hs)	isotig01224	PF00194	Carb_anhydrase	Y	N	G1XQW3	-3	Putative uncharacterized protein	6.0e-118	430	220	Y	KOG0382		G1XQW3	2.0e-118	430	220
Ad(Hs)	isotig01233	PF11489	DUF3210		N	H072_9874	-2		3.0e-38	165	120		KOG0566
Ad(Hs)	isotig01242	PF00071	Ras		N	H072_3012	-3		2.0e-107	395	200		KOG0084		C4JML8	2.0e-99	367	184
Ad(Hs)	isotig01245	PF03765,PF00650	CRAL_TRIO_N,CRAL_TRIO		N	G1XHK1	-1	Putative uncharacterized protein	2.0e-129	468	219		KOG1471		E5A363	1.0e-106	390	190
Ad(Hs)	isotig01255	PF00069	Pkinase		N	G1X456	3	Putative uncharacterized protein	2.0e-148	531	249		KOG0616		B2WHZ4	6.0e-128	461	219
Ad(Hs)	isotig01258	PF00297	Ribosomal_L3		N	G1XG20	-3	Putative uncharacterized protein	0.0	731	370		KOG0746		K9FP63	0.0	652	319
Ad(Hs)	isotig01259	PF13417,PF00043,PF00647	GST_N_3,GST_C,EF1G		N	H072_4898	-3		0.0	645	341		KOG1627,KOG0867		E3RJJ0	6.0e-125	451	242
Ad(Hs)	isotig01261				N	G1XCJ1	-2	Putative uncharacterized protein	3.0e-103	381	190				G1XCJ1	8.0e-104	381	190
Ad(Hs)	isotig01268	PF13345	DUF4098		N	H072_11515	3		5.0e-107	394	227				G1XV31	3.0e-99	366	221
Ad(Hs)	isotig01271	PF00318	Ribosomal_S2		N	H072_2561	-2		2.0e-143	514	265		KOG0830		Q01661	7.0e-92	341	168
Ad(Hs)	isotig01295	PF00244	2014-03-03		N	G1X9B4	-2	Putative uncharacterized protein	3.0e-111	407	217		KOG0841		C1G9X0	5.0e-97	358	207
Ad(Hs)	isotig01309	PF04729	ASF1_hist_chap		N	G1X6Y4	-3	Putative uncharacterized protein	2.0e-91	342	179		KOG3265		Q2UKV7	1.0e-73	280	136
Ad(Hs)	isotig01317	PF11566,PF08577	PI31_Prot_N,PI31_Prot_C		N	H072_5992	2		5.0e-114	417	254		KOG4761		G1XII6	8.0e-112	407	246
Ad(Hs)	isotig01329	PF01116	F_bP_aldolase		N	G1WYH2	-2	Putative uncharacterized protein	0.0	673	330		KOG4153		K1WTJ8	1.0e-171	606	297
Ad(Hs)	isotig01330	PF01253	SUI1		N	H072_9640	-2		1.0e-40	173	84		KOG1770		P32911	8.0e-37	158	77
Ad(Hs)	isotig01333	PF01151	ELO		N	G1X1Q9	1	Putative uncharacterized protein	5.0e-154	550	276		KOG3072		D5GJG4	4.0e-88	328	174
Ad(Hs)	isotig01334	PF00071	Ras		N	H8WZV3	-3	Gsp1 RAN G-protein	3.0e-103	381	181		KOG0096		Q9VZ23	6.0e-93	345	160
Ad(Hs)	isotig01343	PF03949	Malic_M		N	H072_7269	3		3.0e-165	587	291		KOG1257		G1X2K9	3.0e-163	578	283
Ad(Hs)	isotig01348	PF00190	Cupin_1	Y	N	H072_5601	-2		7.0e-118	429	211	Y			G1WZB7	8.0e-106	387	197
Ad(Hs)	isotig01352				N	H072_3209	-2		2.0e-26	125	94
Ad(Hs)	isotig01355	PF05739	SNARE		N	H072_2181	-3		2.0e-95	355	196		KOG0810		G1XU32	4.0e-92	342	180
Ad(Hs)	isotig01364				Y
Ad(Hs)	isotig01382	PF04479	RTA1		N	H072_11294	-2		1.0e-129	468	239				G1XPM1	5.0e-122	441	225
Ad(Hs)	isotig01394	PF10587,PF00736,PF10270	EF-1_beta_acid,EF1_GNE,MMgT	Y	N	H072_283	2		1.0e-83	316	196		KOG1668		A2QQR9	1.0e-54	218	134
Ad(Hs)	isotig01398				N	H072_1143	2		2.0e-38	166	161		KOG1616
Ad(Hs)	isotig01401	PF00240	ubiquitin		N	E5A9J5	2	Putative uncharacterized protein	4.0e-167	593	305		KOG0004		L7IGX9	7.0e-165	583	300
Ad(Hs)	isotig01404	PF00179	UQ_con		N	G1X8F8	2	Putative uncharacterized protein	5.0e-83	313	167		KOG0420		K3VQ80	5.0e-71	272	146
Ad(Hs)	isotig01424	PF10342	GPI-anchored	Y	N	G1XDC7	-1	Putative uncharacterized protein	2.0e-22	112	51	Y			G1XDC7	5.0e-23	112	51
Ad(Hs)	isotig01433	PF00564	PB1		N	H072_2172	-1		6.0e-21	107	63		KOG0307,KOG4626		G1XU46	8.0e-18	95	56
Ad(Hs)	isotig01436	PF13414	TPR_11		N	G1WZP0	-2	Putative uncharacterized protein	3.0e-110	404	274		KOG0553		E9EEK7	4.0e-71	272	192
Ad(Hs)	isotig01441				Y
Ad(Hs)	isotig01449	PF00709	Adenylsucc_synt		N	G1XCN0	3	Adenylosuccinate synthetase	0.0	702	337		KOG1355	6.3.4.4	Q0TXG3	4.0e-135	485	238
Ad(Hs)	isotig01452	PF01015	Ribosomal_S3Ae		N	G1X9I1	-2	Putative uncharacterized protein	1.0e-127	462	234		KOG1628		G3JD99	7.0e-110	401	197
Ad(Hs)	isotig01458	PF00923	Transaldolase		N	G1XBU7	1	Transaldolase	2.0e-144	517	273		KOG2772	2.2.1.2	E4ZWR6	2.0e-126	456	240
Ad(Hs)	isotig01472	PF04749	PLAC8		N	G1XV14	3	Putative uncharacterized protein	2.0e-57	229	117		KOG1151		G1XV14	4.0e-58	229	117
Ad(Hs)	isotig01487				N	G1X1K6	-3	Putative uncharacterized protein	4.0e-65	254	198		KOG3065,KOG0921		G1X1K6	1.0e-65	254	198
Ad(Hs)	isotig01512				N	H072_7694	2		2.0e-133	481	277		KOG0532		G1XBM0	5.0e-121	438	259
Ad(Hs)	isotig01522	PF10584,PF00227	Proteasome_A_N,Proteasome		N	G1X899	-3	Putative uncharacterized protein	2.0e-128	464	246		KOG0182		B8N3Q2	3.0e-103	379	199
Ad(Hs)	isotig01546	PF00098	zf-CCHC		N	G1XHM6	-3	Putative uncharacterized protein	6.0e-65	253	127		KOG4400		F2PZH5	2.0e-51	206	105
Ad(Hs)	isotig01551	PF00069	Pkinase		N	G1XGU3	3	Putative uncharacterized protein	2.0e-173	614	301		KOG0594,KOG1883		C1H4J4	2.0e-145	519	265
Ad(Hs)	isotig01553	PF02629,PF00549	CoA_binding,Ligase_CoA		N	G1XUK7	2	Putative uncharacterized protein	2.0e-161	574	290		KOG1255		F9F5M8	5.0e-134	481	245
Ad(Hs)	isotig01562	PF01283	Ribosomal_S26e		N	H072_7056	1		4.0e-57	228	124		KOG1768		P21772	8.0e-47	191	110
Ad(Hs)	isotig01565	PF00244	2014-03-03		N	G1XR47	-1	Putative uncharacterized protein	9.0e-133	479	243		KOG0841		E9DTS0	3.0e-120	435	224
Ad(Hs)	isotig01570	PF04885	Stig1		N	J0LDH8	2	Uncharacterized protein	4.0e-63	247	115	Y	KOG4258		J0LDH8	1.0e-63	247	115
Ad(Hs)	isotig01573	PF07716	bZIP_2		N	H072_9461	1		4.0e-16	91	91		KOG4571		G1X388	3.0e-15	86	63
Ad(Hs)	isotig01579				N	G1XBY6	3	Putative uncharacterized protein	7.0e-87	326	210				G1XBY6	2.0e-87	326	210
Ad(Hs)	isotig01584	PF03357	Snf7		N	G1X8A2	-3	Putative uncharacterized protein	3.0e-46	191	132		KOG1656		L7IEV5	9.0e-29	131	106
Ad(Hs)	isotig01585				N	H072_2054	2		3.0e-17	95	92				G1XGR5	8.0e-17	92	100
Ad(Hs)	isotig01592	PF07650,PF00189	KH_2,Ribosomal_S3_C		N	G1X058	-1	Putative uncharacterized protein	3.0e-129	467	238		KOG3181		D5GLW3	2.0e-119	432	224
Ad(Hs)	isotig01593	PF00056,PF02866	Ldh_1_N,Ldh_1_C		N	H072_10207	2		7.0e-159	565	299		KOG1494		B8MX84	7.0e-133	477	249
Ad(Hs)	isotig01594	PF00400	WD40		N	H072_2997	-1		2.0e-124	451	236		KOG0271		G1XTS9	6.0e-119	431	236
Ad(Hs)	isotig01596	PF00828	Ribosomal_L18e		N	G1X675	1	Putative uncharacterized protein	1.0e-78	299	141		KOG1742		C6H907	7.0e-66	254	112
Ad(Hs)	isotig01610				N	G1XIC2	3	Putative uncharacterized protein	2.0e-25	122	81				G1XIC2	5.0e-26	122	81
Ad(Hs)	isotig01629				N	H072_10586	-1		5.0e-24	117	87
Ad(Hs)	isotig01632				N	H072_5258	-3		2.0e-32	145	87		KOG0921		G1XA70	3.0e-31	139	95
Ad(Hs)	isotig01647	PF01294	Ribosomal_L13e		N	H072_5710	1		1.0e-94	352	172		KOG3295		UPI000023D35F	2.0e-53	213	113
Ad(Hs)	isotig01653				N	G1X9G8	-2	Putative uncharacterized protein	5.0e-70	263	128		KOG3563,KOG0566		G1X9G8	1.0e-70	263	128
Ad(Hs)	isotig01683	PF03661	UPF0121		N	G1XV83	1	Putative uncharacterized protein	2.0e-110	225	107		KOG4002		D5G640	7.0e-67	168	80
Ad(Hs)	isotig01686				N	G1XUX4	-1	Putative uncharacterized protein	5.0e-35	154	94		KOG3158		G1XUX4	1.0e-35	154	94
Ad(Hs)	isotig01691	PF00466,PF00428	Ribosomal_L10,Ribosomal_60s		N	H072_10253	-2		1.0e-120	438	238		KOG0815,KOG3449		L2FXN9	6.0e-107	391	215
Ad(Hs)	isotig01692				N	G1XKD9	-2	Putative uncharacterized protein	7.0e-71	273	129				G1XKD9	2.0e-71	273	129
Ad(Hs)	isotig01693	PF00153	Mito_carr		N	G1X2M2	1	Putative uncharacterized protein	6.0e-147	522	276		KOG0756		G3JSJ4	4.0e-120	435	229
Ad(Hs)	isotig01694	PF00227	Proteasome		N	H072_1739	-2		2.0e-75	287	163	Y	KOG0175		F9F1Z9	5.0e-55	217	134
Ad(Hs)	isotig01701	PF02453	Reticulon		N	G1XKF1	1	Putative uncharacterized protein	3.0e-109	400	212		KOG1792		G1XKF1	8.0e-110	400	212
Ad(Hs)	isotig01705	PF04321	RmlD_sub_bind		N	G1WXU3	-3	Putative uncharacterized protein	9.0e-154	548	263		KOG1429		L2FA78	5.0e-120	434	210
Ad(Hs)	isotig01721	PF00687	Ribosomal_L1		N	G1XPG9	-2	Ribosomal protein	4.0e-104	384	209		KOG1570		K2S310	9.0e-98	360	195
Ad(Hs)	isotig01726	PF03656	Pam16		N	G1X652	2	Putative uncharacterized protein	1.0e-73	200	91		KOG4178		G1X652	3.0e-74	200	91
Ad(Hs)	isotig01733			Y	N	H072_4118	2		2.0e-22	112	68	Y	KOG0971		G1XM56	2.0e-18	97	60
Ad(Hs)	isotig01744	PF00071	Ras		N	G1X669	3	Putative uncharacterized protein	3.0e-98	364	190		KOG0087		P62491	3.0e-87	325	168
Ad(Hs)	isotig01745				N	H072_10352	-3		6.0e-57	227	153				G1XNV0	2.0e-55	219	158
Ad(Hs)	isotig01756	PF00177	Ribosomal_S7		N	H072_2214	-2		5.0e-105	386	208		KOG3291		P26783	1.0e-79	300	148
Ad(Hs)	isotig01757	PF08071,PF01479,PF00900,PF00467	RS4NT,S4,Ribosomal_S4e,KOW		N	G1XCN4	-3	Putative uncharacterized protein	2.0e-132	478	227		KOG0378		D5GMR6	4.0e-123	444	211
Ad(Hs)	isotig01765	PF01092	Ribosomal_S6e		N	H072_1861	-3		4.0e-108	397	209		KOG1646		K1X302	1.0e-98	363	185
Ad(Hs)	isotig01768	PF00240,PF01599	ubiquitin,Ribosomal_S27		N	H072_10672	-3		5.0e-65	253	151		KOG0004		K1X017	2.0e-59	233	143
Ad(Hs)	isotig01770	PF01284	MARVEL		N	H072_435	-3		7.0e-54	216	122		KOG1985		G1XMA0	2.0e-53	213	117
Ad(Hs)	isotig01776				N	G1X2M9	-3	Putative uncharacterized protein	1.0e-89	335	163		KOG0205		F2RMU6	6.0e-74	281	138
Ad(Hs)	isotig01779	PF00578,PF10417	AhpC-TSA,1-cysPrx_C		N	H072_2171	3		1.0e-105	389	183		KOG0854		G0RKL5	3.0e-93	345	161
Ad(Hs)	isotig01827				Y
Ad(Hs)	isotig01856	PF00149	Metallophos		N	H072_5800	1		0.0	640	303		KOG0373,KOG0255		G1XUW8	0.0	637	301
Ad(Hs)	isotig01863				N	H072_4416	-1		5.0e-23	114	84				G1XRC9	1.0e-22	111	87
Ad(Hs)	isotig01865	PF10584,PF00227	Proteasome_A_N,Proteasome		N	G1XCI6	-1	Proteasome subunit alpha type	2.0e-125	454	232		KOG0176	3.4.25.1	J7RG29	8.0e-87	324	160
Ad(Hs)	isotig01891	PF12681	Glyoxalase_2		N	H072_1328	-3		2.0e-53	215	99		KOG0663		G1X8C7	7.0e-54	214	100
Ad(Hs)	isotig01892	PF10233	Cg6151-P		N	G1XRL2	2	Putative uncharacterized protein	8.0e-39	166	131				C1G0Z2	2.0e-30	136	105
Ad(Hs)	isotig01893				N	H072_10336	-2		7.0e-75	286	161		KOG1694		G1XNW7	1.0e-62	243	136
Ad(Hs)	isotig01906	PF13833,PF13499,PF13405	EF_hand_6,EF_hand_5,EF_hand_4		N	H072_3027	-1		3.0e-92	344	200		KOG0037		E9E1K5	2.0e-68	263	125
Ad(Hs)	isotig01912	PF08718	GLTP		N	G1XK71	2	Putative uncharacterized protein	6.0e-61	240	128		KOG3221		G1XK71	2.0e-61	240	128
Ad(Hs)	isotig01918	PF00719	Pyrophosphatase		N	G1X6S8	2	Putative uncharacterized protein	6.0e-135	486	238		KOG1626		L7IL40	1.0e-131	473	233
Ad(Hs)	isotig01921	PF13499	EF_hand_5		N	Q2GXM7	2	Calmodulin	2.0e-76	291	146		KOG0027		E9EFB4	7.0e-70	268	135
Ad(Hs)	isotig01926	PF01984	dsDNA_bind		N	H072_9622	2		1.0e-36	159	90		KOG3431		D5GCL0	7.0e-24	115	67
Ad(Hs)	isotig01929				N	H072_3224	-1		9.0e-24	116	106		KOG0281,KOG2462,KOG0587
Ad(Hs)	isotig01932	PF01246	Ribosomal_L24e		N	G1WZC6	3	Putative uncharacterized protein	6.0e-37	160	91		KOG1722		G7XL63	1.0e-29	134	75
Ad(Hs)	isotig01934				N	H072_10453	-2		3.0e-11	75	41
Ad(Hs)	isotig01939	PF00156	Pribosyltran		N	G1X2W9	-2	Putative uncharacterized protein	5.0e-84	317	178				C1GSG2	4.0e-61	238	146
Ad(Hs)	isotig01961	PF00240,PF01428	ubiquitin,zf-AN1		N	G1X8M1	-3	Putative uncharacterized protein	7.0e-80	303	146		KOG0004,KOG3183		G7DSA4	4.0e-36	155	79
Ad(Hs)	isotig01968	PF00638	Ran_BP1		N	H072_1462	-3		2.0e-77	294	164		KOG0864		B8NKR8	2.0e-69	266	149
Ad(Hs)	isotig01977				N	I2GW93	-3	Uncharacterized protein	1.0e-23	116	113		KOG0384		G4TK48	5.0e-22	108	103
Ad(Hs)	isotig01978	PF05730	CFEM	Y	N	B1NNT9	-3	GPI anchored CFEM domain protein	2.0e-22	112	51	Y			B1NNT9	6.0e-23	112	51
Ad(Hs)	isotig01982	PF01459	Porin_3		N	H072_1095	-1		9.0e-155	551	275		KOG3126		P07144	3.0e-100	369	182
Ad(Hs)	isotig01987			Y	N	H072_530	2		1.0e-58	232	120	Y			G1XPW8	3.0e-58	229	118
Ad(Hs)	isotig02011	PF00538	Linker_histone		N	G1X8P0	-1	Putative uncharacterized protein	1.0e-44	186	94				G1X8P0	3.0e-45	186	94
Ad(Hs)	isotig02025				N	H072_8482	-1		1.0e-60	239	144	Y			G1XLK4	1.0e-56	223	129
Ad(Hs)	isotig02042	PF00827	Ribosomal_L15e		N	G1XFM6	-3	Ribosomal protein L15	1.0e-98	365	200		KOG1678		L7IZM5	4.0e-92	341	186
Ad(Hs)	isotig02048	PF00467,PF01287	KOW,eIF-5a		N	A8NJF7	-3	Eukaryotic translation initiation factor	2.0e-66	258	123		KOG3271		E3KEW2	6.0e-62	241	117
Ad(Hs)	isotig02058	PF00160	Pro_isomerase		N	Q96TV2	-1	Peptidyl-prolyl cis-trans isomerase (Fragment)	5.0e-64	250	134		KOG0546	5.2.1.8	G2XS70	2.0e-58	229	121
Ad(Hs)	isotig02060	PF00121	TIM		N	H072_1444	1		2.0e-114	417	205		KOG1643		G1WYT1	2.0e-102	375	194
Ad(Hs)	isotig02062	PF01263	Aldose_epim		N	G1XU48	1	Putative uncharacterized protein	6.0e-107	392	191		KOG1594		G1XU48	2.0e-107	392	191
Ad(Hs)	isotig02063	PF01248	Ribosomal_L7Ae		N	H072_5782	2		2.0e-106	390	191	Y	KOG3166		C0NHA4	6.0e-99	364	179
Ad(Hs)	isotig02067	PF01667	Ribosomal_S27e		N	G1XCT8	-2	40S ribosomal protein S27	3.0e-39	168	79		KOG1779		B0WER7	4.0e-32	142	64
Ad(Hs)	isotig02068	PF00179	UQ_con		N	H072_5886	3		9.0e-82	309	146		KOG0417		J4GBX6	5.0e-74	281	130
Ad(Hs)	isotig02069	PF00333,PF03719	Ribosomal_S5,Ribosomal_S5_C		N	H072_2182	-1		9.0e-103	379	204		KOG0877		H0EHT8	1.0e-95	353	192
Ad(Hs)	isotig02077	PF00071	Ras		N	H072_7808	-3		3.0e-107	394	195		KOG0078		L8FT53	3.0e-92	342	170
Ad(Hs)	isotig02122	PF00011	HSP20		N	H072_5067	-2		1.0e-68	265	184		KOG0710		G1XJH2	6.0e-54	214	156
Ad(Hs)	isotig02128	PF00505	HMG_box		N	H072_4754	2		8.0e-33	146	70		KOG0526		Q5B995	2.0e-29	133	61
Ad(Hs)	isotig02132				Y
Ad(Hs)	isotig02148	PF01280	Ribosomal_L19e		N	H072_3687	-3		5.0e-75	286	183		KOG1696,KOG2177		E9DTF2	4.0e-66	255	140
Ad(Hs)	isotig02180	PF04749	PLAC8		N	H072_11534	-1		6.0e-48	196	89		KOG1985
Ad(Hs)	isotig02188	PF01991	vATP-synt_E		N	G1XLU5	3	Putative uncharacterized protein	4.0e-89	333	182		KOG1664		Q01278	1.0e-64	250	131
Ad(Hs)	isotig02203				N	G1WZI5	-2	Putative uncharacterized protein	4.0e-30	137	102		KOG1773,KOG0162		G1WZI5	1.0e-30	137	102
Ad(Hs)	isotig02207	PF11937	DUF3455	Y	N	G1XQU2	-1	Putative uncharacterized protein	6.0e-59	233	111	Y			G1XQU2	2.0e-59	233	111
Ad(Hs)	isotig02225	PF00535	Glycos_transf_2		N	H072_7487	1		3.0e-128	463	228		KOG2978		E6R0U3	6.0e-93	344	169
Ad(Hs)	isotig02246	PF00583	Acetyltransf_1		N	G1WZC7	-2	Putative uncharacterized protein	3.0e-69	267	125		KOG3396		H6BXW0	1.0e-50	204	103
Ad(Hs)	isotig02250	PF00281,PF00673	Ribosomal_L5,Ribosomal_L5_C		N	G1X7K4	3	Putative uncharacterized protein	4.0e-87	327	161		KOG0397		C5DL81	1.0e-75	286	139
Ad(Hs)	isotig02257			Y	N	H072_5162	2		2.0e-20	105	49	Y			G1XB56	3.0e-19	99	45
Ad(Hs)	isotig02259	PF00127	Copper-bind	Y	N	H072_7346	-3		9.0e-49	199	123	Y			G1XL91	1.0e-42	177	109
Ad(Hs)	isotig02261				N	G1XLY5	-3	Putative uncharacterized protein	7.0e-99	365	176		KOG0044		F0XFL2	2.0e-87	325	154
Ad(Hs)	isotig02267	PF04749	PLAC8		N	G1XCE1	3	Putative uncharacterized protein	1.0e-79	301	151				G1XCE1	3.0e-80	301	151
Ad(Hs)	isotig02299			Y	N	H072_7993	-1		1.0e-15	89	59	Y
Ad(Hs)	isotig02312	PF01251	Ribosomal_S7e		N	H072_10410	3		3.0e-88	330	162		KOG3320		F9FWW7	8.0e-66	254	128
Ad(Hs)	isotig02313	PF00137	ATP-synt_C		N	H072_1180	3		2.0e-51	208	150		KOG0232		G3J4K5	6.0e-45	184	143
Ad(Hs)	isotig02318	PF00252	Ribosomal_L16		N	G1XH44	1	Putative uncharacterized protein	1.0e-121	441	212		KOG0857		Q5B047	2.0e-105	385	192
Ad(Hs)	isotig02325	PF00467,PF01929	KOW,Ribosomal_L14e		N	G1XLS0	3	Putative uncharacterized protein	3.0e-63	247	124		KOG3421		H0EKV0	6.0e-34	148	76
Ad(Hs)	isotig02339				Y
Ad(Hs)	isotig02349			Y	N										G1XT72	6.0e-11	72	70
Ad(Hs)	isotig02351				N	H072_5584	1		6.0e-20	103	50				G1XJG5	5.0e-17	92	57
Ad(Hs)	isotig02352				Y
Ad(Hs)	isotig02365	PF13499	EF_hand_5		N	H072_6025	-1		9.0e-57	226	120		KOG0027		K1PMY9	4.0e-43	178	88
Ad(Hs)	isotig02371	PF00179	UQ_con		N	H072_86	1		4.0e-71	273	130		KOG0417		C1FYD3	3.0e-45	186	87
Ad(Hs)	isotig02382	PF10584,PF00227	Proteasome_A_N,Proteasome		N	H072_4010	-2		2.0e-126	457	230		KOG0178		K0KNV7	3.0e-87	325	168
Ad(Hs)	isotig02395	PF03501	S10_plectin		N	H072_934	-3		2.0e-54	218	108		KOG3344		L2GGD1	1.0e-48	197	89
Ad(Hs)	isotig02396	PF00241	Cofilin_ADF		N	I2FVC9	-2	Probable COF1-cofilin, actin binding and	6.0e-39	166	87		KOG1735		Q5USA9	4.0e-39	165	87
Ad(Hs)	isotig02411				N	B2AQR4	-1	Predicted CDS Pa_4_3430	4.0e-22	110	63				A2QPX6	3.0e-21	106	58
Ad(Hs)	isotig02426				N	G1XTK7	-2	Putative uncharacterized protein	2.0e-47	194	85	Y	KOG0566		G1XTK7	5.0e-48	194	85
Ad(Hs)	isotig02432			Y	N	H072_9976	-1		4.0e-25	120	73
Ad(Hs)	isotig02438	PF01625	PMSR		N	G1XE94	-3	Putative uncharacterized protein	6.0e-92	342	157		KOG1635		J5JT93	5.0e-67	258	122
Ad(Hs)	isotig02475				N
Ad(Hs)	isotig02479	PF00025	Arf		N	H072_7535	-1		3.0e-96	357	175		KOG0077,KOG1153		C0NCA7	4.0e-86	321	154
Ad(Hs)	isotig02509	PF04885	Stig1	Y	N	J0LDH8	-3	Uncharacterized protein	1.0e-55	221	114	Y	KOG4258
Ad(Hs)	isotig02512	PF00347	Ribosomal_L6		N	G1XAD1	-1	Putative uncharacterized protein	2.0e-94	351	174		KOG3255		H0EG68	1.0e-74	283	144
Ad(Hs)	isotig02536	PF00125	Histone		N	Q2UCP9	-1	Histone H4	1.0e-37	162	82		KOG3467		B2B229	1.0e-37	160	81
Ad(Hs)	isotig02552	PF00125	Histone		N	G1XLV5	3	Histone H3	3.0e-60	237	136		KOG1745		I1FRH1	4.0e-56	221	123
Ad(Hs)	isotig02565				Y
Ad(Hs)	isotig02568	PF02136	NTF2		N	G1XRL3	-3	Putative uncharacterized protein	2.0e-34	151	72		KOG2104		Q6FRC6	3.0e-27	125	60
Ad(Hs)	isotig02570	PF11976	Rad60-SLD		N	G1XAE7	2	Putative uncharacterized protein	7.0e-42	176	85		KOG1769		K1XL51	1.0e-35	154	82
Ad(Hs)	isotig02580	PF03381	CDC50		N	H072_9365	1		5.0e-80	303	153		KOG2952		C6HQB5	3.0e-57	225	118
Ad(Hs)	isotig02588	PF08523,PF01381	MBF1,HTH_3		N	G1X8E9	-2	Putative uncharacterized protein	2.0e-50	204	103		KOG3398		D5GPI3	1.0e-41	173	103
Ad(Hs)	isotig02595	PF01115	F_actin_cap_B		N	G1XB71	-2	Putative uncharacterized protein	4.0e-124	449	219		KOG3174		Q4WKB4	4.0e-102	374	184
Ad(Hs)	isotig02603				Y
Ad(Hs)	isotig02614	PF00838	TCTP		N	D8PQ25	2	Putative uncharacterized protein	9.0e-55	219	117		KOG1727		Q4IJT5	8.0e-43	177	100
Ad(Hs)	isotig02623	PF01090	Ribosomal_S19e		N	G1XEB8	3	Putative uncharacterized protein	8.0e-67	259	126		KOG3411		C1GK22	1.0e-57	226	110
Ad(Hs)	isotig02625	PF01907	Ribosomal_L37e		N	H072_9616	1		3.0e-30	137	73		KOG3475		F2RW48	2.0e-27	126	64
Ad(Hs)	isotig02663	PF00734	CBM_1	Y	N
Ad(Hs)	isotig02666	PF00366	Ribosomal_S17		N	H072_3813	3		1.0e-76	291	140		KOG1728		P79013	8.0e-61	237	115
Ad(Hs)	isotig02683	PF02991	Atg8		N	H072_7285	2		1.0e-62	244	122		KOG1654		B7SMQ7	5.0e-58	228	113
Ad(Hs)	isotig02698	PF00238	Ribosomal_L14		N	G1XEK1	1	Putative uncharacterized protein	9.0e-73	278	139		KOG0901		E4ZIZ2	4.0e-63	244	121
Ad(Hs)	isotig02715	PF00833,PF12546	Ribosomal_S17e,Cryptochrome_C		N	H072_8873	1		1.0e-67	261	132		KOG0187		B0XS66	5.0e-56	221	116
Ad(Hs)	isotig02716	PF00163,PF01479	Ribosomal_S4,S4		N	G1XD18	3	Putative uncharacterized protein	2.0e-84	317	161		KOG3301		P55935	2.0e-71	272	133
Ad(Hs)	isotig02750				N	H072_11467	2		2.0e-50	204	94				G1X7P5	2.0e-47	192	86
Ad(Hs)	isotig02756				N	H072_9580	3		5.0e-38	163	88		KOG4090		F2QVB9	1.0e-21	107	56
Ad(Hs)	isotig02757	PF00227	Proteasome		N	G1X9Y3	3	Proteasome subunit alpha type	5.0e-102	375	202		KOG0863	3.4.25.1	O14250	1.0e-62	243	112
Ad(Hs)	isotig02766	PF04969	CS		N	H072_3627	-3		4.0e-76	290	147		KOG2265		UPI0001EA9CCF	1.0e-56	223	102
Ad(Hs)	isotig02771	PF00411	Ribosomal_S11		N	G1XJA4	3	Putative uncharacterized protein	2.0e-59	234	133		KOG0407		P62263	2.0e-52	209	119
Ad(Hs)	isotig02773	PF00085	Thioredoxin		N	G1XID3	-1	Thioredoxin	5.0e-28	130	70		KOG0907		K0KMM9	4.0e-21	105	54
Ad(Hs)	isotig02777	PF01655	Ribosomal_L32e		N	H072_1258	-3		2.0e-50	204	122		KOG0878		B2W5R9	8.0e-45	184	97
Ad(Hs)	isotig02842	PF02115	Rho_GDI		N	G1WZJ0	-3	Putative uncharacterized protein	1.0e-70	271	133		KOG3205		Q2UEA4	2.0e-61	239	117
Ad(Hs)	isotig02879	PF00203	Ribosomal_S19		N	G1XBG1	2	Putative uncharacterized protein	7.0e-66	255	126		KOG0898		K1WMT2	3.0e-64	248	121
Ad(Hs)	isotig02903	PF12678	zf-rbx1		N	K1WMF8	1	Ring-box 1	2.0e-49	201	88		KOG2930		L8FMP8	1.0e-49	200	87
Ad(Hs)	isotig02906	PF00828	Ribosomal_L18e		N	G1XLP9	2	60S ribosomal protein L18	3.0e-62	243	154		KOG1714		J5JMG2	1.0e-48	196	128
Ad(Hs)	isotig02922	PF02320	UCR_hinge		N	G1X505	1	Putative uncharacterized protein	5.0e-33	146	93		KOG4763		Q5B1I3	2.0e-19	99	42
Ad(Hs)	isotig02926	PF01157	Ribosomal_L21e		N	G1XD17	2	Putative uncharacterized protein	1.0e-80	304	148		KOG1732		F2THP5	2.0e-61	238	116
Ad(Hs)	isotig02932	PF00164	Ribosomal_S12		N	G1XPZ0	3	Putative uncharacterized protein	1.0e-77	294	145		KOG1749,KOG2600		G1XPZ0	4.0e-78	294	145
Ad(Hs)	isotig02942	PF01679	Pmp3		N	H072_814	2		2.0e-24	117	56		KOG1773		F9G0A4	1.0e-21	106	47
Ad(Hs)	isotig02946	PF00125	Histone		N	J9MZ29	-2	Histone H2A	2.0e-45	187	115		KOG1756		Q59SU5	4.0e-41	171	104
Ad(Hs)	isotig02950	PF00179	UQ_con		N	G1WZW8	-2	Putative uncharacterized protein	6.0e-54	216	113		KOG0896		O74983	3.0e-45	185	95
Ad(Hs)	isotig02956	PF01775	Ribosomal_L18ae		N	H072_6117	3		9.0e-90	335	161		KOG0829,KOG0143		B8N180	1.0e-69	266	132
Ad(Hs)	isotig02971	PF00935	Ribosomal_L44		N	K1WU21	3	Putative 60S ribosomal protein L44	7.0e-56	222	106		KOG3464		K9FAF5	1.0e-54	216	103
Ad(Hs)	isotig02981	PF00240	ubiquitin		N	G3XV85	2	Putative uncharacterized protein	6.0e-27	126	62		KOG0005		L8FVZ1	7.0e-26	120	59
Ad(Hs)	isotig02999				N	J3K0L1	2	Serine/threonine-protein phosphatase	2.0e-110	404	186		KOG0371	3.1.3.16	F0XFH9	1.0e-110	402	184
Ad(Hs)	isotig03026	PF02268,PF02751	TFIIA_gamma_N,TFIIA_gamma_C		N	G1WZH1	-3	Transcription initiation factor IIA subunit	4.0e-48	196	97		KOG3463		B6Q8B4	2.0e-34	149	71
Ad(Hs)	isotig03032	PF00416	Ribosomal_S13		N	G1XIX0	2	Putative uncharacterized protein	5.0e-59	233	128		KOG3311		B2AWD7	9.0e-53	210	114
Ad(Hs)	isotig03066	PF14200	RicinB_lectin_2		N	G1X3G7	-3	Putative uncharacterized protein	2.0e-59	234	106				G1X3G7	4.0e-60	234	106
Ad(Hs)	isotig03067				N	G1XD15	2	Putative uncharacterized protein	3.0e-32	144	68				J3KLU1	1.0e-20	103	56
Ad(Hs)	isotig03070	PF03946,PF00298	Ribosomal_L11_N,Ribosomal_L11		N	G1XGL1	-3	Putative uncharacterized protein	2.0e-83	313	155		KOG0886		E3RCE1	5.0e-74	280	143
Ad(Hs)	isotig03089	PF00334	NDK		N	G1X2E4	-1	Putative uncharacterized protein	2.0e-76	290	136		KOG0888		Q7Z8P9	5.0e-66	254	118
Ad(Hs)	isotig03096	PF05873	Mt_ATP-synt_D		N	G1XLU1	-2	Putative uncharacterized protein	2.0e-86	323	162		KOG3366		E9E4P0	5.0e-61	237	111
Ad(Hs)	isotig03117	PF01172	SBDS		N	H072_4702	1		1.0e-31	141	67		KOG2917		G1XR63	3.0e-28	128	61
Ad(Hs)	isotig03126	PF02882	THF_DHG_CYH_C		N	H072_5245	-2		1.0e-97	361	178		KOG0089		F7VKJ6	3.0e-68	261	131
Ad(Hs)	isotig03136	PF04062	P21-Arc		N	G1XU21	3	Putative uncharacterized protein	2.0e-96	357	174		KOG3155		K1WFH2	1.0e-62	243	122
Ad(Hs)	isotig03144	PF14200	RicinB_lectin_2		N	G1XE64	-2	Putative uncharacterized protein	5.0e-65	252	120				G1XE64	1.0e-65	252	120
Ad(Hs)	isotig03177				N	G1X174	-3	Putative uncharacterized protein	3.0e-63	208	99		KOG3041		B2W3G1	1.0e-39	144	68
Ad(Hs)	isotig03180	PF10775	ATP_sub_h		N	H072_7499	3		1.0e-47	194	97				G1WYC2	3.0e-41	171	84
Ad(Hs)	isotig03215	PF00227	Proteasome		N	H072_740	2		1.0e-103	381	188		KOG0181		C0NDE1	1.0e-89	332	166
Ad(Hs)	isotig03219	PF00831	Ribosomal_L29		N	H072_5408	3		6.0e-48	196	120		KOG3436		G2YXB1	8.0e-37	157	93
Ad(Hs)	isotig03225	PF00428	Ribosomal_60s		N	G1XBG0	3	Putative uncharacterized protein	6.0e-20	102	79		KOG3449		C0NFV7	6.0e-19	97	49
Ad(Hs)	isotig03247	PF02966	DIM1		N	G0RC43	-1	Predicted protein	3.0e-70	270	124		KOG3414		E5ADD6	1.0e-68	262	117
Ad(Hs)	isotig03268	PF00428	Ribosomal_60s		N	H072_1103	-3		3.0e-23	114	90		KOG1762		G3JUX2	1.0e-23	113	79
Ad(Hs)	isotig03320	PF04828	GFA		N	H072_9760	-1		6.0e-49	199	88				G1XQV6	2.0e-48	195	83
Ad(Hs)	isotig03357	PF01780	Ribosomal_L37ae		N	H072_7960	-2		9.0e-45	185	90		KOG0402		G1X4B4	2.0e-41	172	83
Ad(Hs)	isotig03358	PF01777	Ribosomal_L27e		N	G1XKE2	-1	60S ribosomal protein L27	4.0e-69	266	128		KOG3418		F9F512	4.0e-54	214	99
Ad(Hs)	isotig03373	PF02823	ATP-synt_DE_N		N	H072_7538	1		1.0e-75	288	155		KOG1758		E3RSP4	6.0e-60	233	124
Ad(Hs)	isotig03377	PF01776	Ribosomal_L22e		N	H072_812	1		2.0e-48	197	113		KOG3434		K1X8I5	5.0e-35	150	91
Ad(Hs)	isotig03435				N	G1XBP4	-2	Putative uncharacterized protein	2.0e-29	134	68				G1XBP4	5.0e-30	134	68
Ad(Hs)	isotig03446	PF00380	Ribosomal_S9		N	H072_4821	1		3.0e-70	270	134		KOG1753		J3NIL3	5.0e-62	240	114
Ad(Hs)	isotig03475	PF02935	COX7C		N	G1XQ25	2	Putative uncharacterized protein	2.0e-27	127	57				G1XQ25	6.0e-28	127	57
Ad(Hs)	isotig03495	PF01248	Ribosomal_L7Ae		N	H072_8357	-2		1.0e-54	217	110		KOG2988		D5GHR0	9.0e-50	199	99
Ad(Hs)	isotig03499	PF02939	UcrQ		N	G1X821	2	Putative uncharacterized protein	4.0e-27	126	51		KOG4116		C5P6N0	1.0e-19	100	45
Ad(Hs)	isotig03511	PF00410	Ribosomal_S8		N	H072_4847	3		1.0e-66	257	126		KOG1754		K3XLU5	2.0e-54	215	104
Ad(Hs)	isotig03515	PF00240,PF01020	ubiquitin,Ribosomal_L40e		N	C0SFI2	-2	Ubiquitin	1.0e-67	261	127		KOG0003		L8FU04	1.0e-66	255	124
Ad(Hs)	isotig03519	PF00253	Ribosomal_S14		N	H072_6982	-3		8.0e-24	115	50		KOG3506		E4ZYN4	4.0e-22	107	46
Ad(Hs)	isotig03541	PF00152	tRNA-synt_2		N	G1X432	-2	Putative uncharacterized protein	3.0e-88	329	150		KOG0555		C4JEC4	5.0e-76	286	128
Ad(Hs)	isotig03547	PF00467	KOW		N	H072_11562	-2		2.0e-57	227	114		KOG3401		L7I784	2.0e-43	178	88
Ad(Hs)	isotig03553	PF03297	Ribosomal_S25		N	G1XJT6	-2	Putative uncharacterized protein	6.0e-31	139	72		KOG1767		G7XK88	1.0e-23	112	57
Ad(Hs)	isotig03559	PF01248	Ribosomal_L7Ae		N	H072_1728	3		7.0e-67	258	125		KOG3406,KOG1640		G1X624	4.0e-65	250	120
Ad(Hs)	isotig03566	PF04774	HABP4_PAI-RBP1		N	H072_1984	1		1.0e-36	158	84				G1XQ66	7.0e-36	153	68
Ad(Hs)	isotig03613	PF01158	Ribosomal_L36e		N	H072_2940	-2		1.0e-35	154	91		KOG3452		C6H8T6	4.0e-32	140	82
Ad(Hs)	isotig03620	PF01249	Ribosomal_S21e		N	H072_3526	-1		5.0e-39	166	79		KOG3486		B6HC25	1.0e-34	149	72
Ad(Hs)	isotig03631	PF00254	FKBP_C		N	F4NUT7	1	Peptidyl-prolyl cis-trans isomerase	9.0e-35	151	78		KOG0544
Ad(Hs)	isotig03671	PF01088	Peptidase_C12		N	G1X0M2	2	Putative uncharacterized protein	1.0e-45	187	128		KOG1415		G1X0M2	4.0e-46	187	128
Ad(Hs)	isotig03675				N
Ad(Hs)	isotig03678	PF02970	TBCA		N	H072_8436	-2		6.0e-25	119	73		KOG3470		G1XLQ2	5.0e-25	117	69
Ad(Hs)	isotig03696	PF08507	COPI_assoc		N	H072_6145	3		8.0e-37	158	89		KOG3493		K2QUT5	3.0e-25	118	68
Ad(Hs)	isotig03748	PF02036	SCP2		N	H072_5768	-1		3.0e-43	179	103		KOG4170		B0XLY7	4.0e-30	134	65
Ad(Hs)	isotig03779	PF00887	ACBP		N	G1X1V8	1	Putative uncharacterized protein	4.0e-24	115	66		KOG0817		P31787	4.0e-20	100	47
Ad(Hs)	isotig03804				N	G1XUA3	1	Putative uncharacterized protein	7.0e-13	78	41				G1XUA3	2.0e-13	78	41
Ad(Hs)	isotig03811	PF05922	Inhibitor_I9		N	J4UJN4	-2	Peptidase inhibitor I9	9.0e-16	88	47				J4UJN4	3.0e-16	88	47
Ad(Hs)	isotig03838	PF00734	CBM_1		N	G1XMY4	-2	Putative uncharacterized protein	8.0e-14	81	33	Y	KOG2100		G1XH68	2.0e-13	78	31
Ad(Hs)	isotig03839	PF05348	UMP1		N	G1X0J0	2	Putative uncharacterized protein	5.0e-69	265	122		KOG3061		G1X0J0	1.0e-69	265	122
Ad(Hs)	isotig03847				N	G1X991	2	Putative uncharacterized protein	1.0e-25	120	67		KOG3499		J5SK03	4.0e-13	77	46
Ad(Hs)	isotig03848			Y	Y
Ad(Hs)	isotig03892				N	E3RH38	1	Putative uncharacterized protein	4.0e-16	89	45				E3RH38	1.0e-16	89	45
Ad(Hs)	isotig03907				Y
Ad(Hs)	isotig03959				Y
Ad(Hs)	isotig03967				Y
Ad(Hs)	isotig03968				Y
Ad(Hs)	isotig03969				Y
Ad(Hs)	isotig03970				Y
Ad(Hs)	isotig03972				N
Ad(Hs)	isotig03973				Y
Ad(Hs)	isotig03974				Y
Ad(Hs)	isotig03975				N
Ad(Hs)	isotig03977				Y
Ad(Hs)	isotig03978				Y
Ad(Hs)	isotig03979				Y
Ad(Hs)	isotig03980				Y
Ad(Hs)	isotig03981				Y
Ad(Hs)	isotig03982				Y
Ad(Hs)	isotig03983				N	H072_962	3		1.0e-14	84	40		KOG4626,KOG1984
Ad(Hs)	isotig03984				Y
Ad(Hs)	isotig03985				Y
Ad(Hs)	isotig03986				N
Ad(Hs)	isotig03987				Y
Ad(Hs)	isotig03988				Y
Ad(Hs)	isotig03989				N
Ad(Hs)	isotig03990				Y
Ad(Hs)	isotig03991				Y
Ad(Hs)	isotig03992				Y
Ad(Hs)	isotig03993				Y
Ad(Hs)	isotig03994			Y	Y
Ad(Hs)	isotig03995				Y
Ao(Hs)	contig00145	PF11838	DUF3358		N	G1XTU4	-2	Putative uncharacterized protein	2.0e-121	440	246		KOG1046		D5G7H3	8.0e-62	240	135
Ao(Hs)	isotig00005				N	G1WZ74	-1	Putative uncharacterized protein	0.0	975	483		KOG4254		K2RAX9	1.0e-154	550	263
Ao(Hs)	isotig00008	PF13465	zf-H2C2_2		N	G1XCX4	-2	Putative uncharacterized protein	1.0e-110	405	207		KOG2462		K9Y5L5	5.0e-38	162	96
Ao(Hs)	isotig00011	PF05495	zf-CHY	Y	N	G1WYN5	2	Putative uncharacterized protein	0.0	710	434				G1WYN5	0.0	710	434
Ao(Hs)	isotig00012	PF05495	zf-CHY	Y	N	G1WYN5	2	Putative uncharacterized protein	0.0	710	434
Ao(Hs)	isotig00013			Y	Y	G1XNN1	3	Putative uncharacterized protein	4.0e-69	267	164	Y	KOG0307		G1XNN1	1.0e-69	267	164
Ao(Hs)	isotig00014	PF00171	Aldedh		N	G1WY95	-1	Putative uncharacterized protein	0.0	960	481		KOG2451		C7YIE3	0.0	708	344
Ao(Hs)	isotig00015	PF00171	Aldedh		N	G1WY95	-2	Putative uncharacterized protein	0.0	960	481		KOG2451
Ao(Hs)	isotig00016	PF01822	WSC		N	G1X6Q5	1	Putative uncharacterized protein	0.0	736	512	Y	KOG1832,KOG4157		G1X6Q5	0.0	736	512
Ao(Hs)	isotig00017	PF01822	WSC		N	G1X6Q5	1	Putative uncharacterized protein	0.0	709	477	Y	KOG1832,KOG4157
Ao(Hs)	isotig00018	PF00343	Phosphorylase		N	G1XJY8	-2	Phosphorylase	0.0	1417	727		KOG2099	2.4.1.1	Q0U454	0.0	1083	545
Ao(Hs)	isotig00019	PF00343	Phosphorylase		N	G1XJY8	-2	Phosphorylase	0.0	1140	581		KOG2099	2.4.1.1
Ao(Hs)	isotig00020	PF00199,PF06628	Catalase,Catalase-rel		N	G1XPK6	-3	Catalase	0.0	966	456		KOG0047	1.11.1.6	Q5K8E2	7.0e-178	627	284
Ao(Hs)	isotig00021	PF00199,PF06628	Catalase,Catalase-rel		N	G1XPK6	-3	Catalase	0.0	962	454		KOG0047	1.11.1.6
Ao(Hs)	isotig00022	PF01704	UDPGP		N	G1XR87	3	Putative uncharacterized protein	0.0	999	516		KOG2638		Q0CWX1	0.0	745	378
Ao(Hs)	isotig00023	PF00428,PF01704	Ribosomal_60s,UDPGP		N	G1XR87	2	Putative uncharacterized protein	3.0e-29	135	70		KOG2638		F7VLP4	1.0e-26	124	63
Ao(Hs)	isotig00024	PF00149	Metallophos		N	G1XGN3	-2	Serine/threonine-protein phosphatase	0.0	676	325		KOG0374	3.1.3.16	Q9UW86	6.0e-177	624	299
Ao(Hs)	isotig00025	PF00149	Metallophos		N	G1XGN3	-2	Serine/threonine-protein phosphatase	2.0e-178	631	304		KOG0374	3.1.3.16
Ao(Hs)	isotig00027	PF02775	TPP_enzyme_C		N	G1WYC3	2	Acetolactate synthase	7.0e-155	552	274		KOG4166	2.2.1.6
Ao(Hs)	isotig00028	PF08601	PAP1		N	G1XTD5	-2	Putative uncharacterized protein	4.0e-180	464	261		KOG3054		G1XTD5	1.0e-180	464	261
Ao(Hs)	isotig00029	PF08601	PAP1		N	G1XTD5	-2	Putative uncharacterized protein	5.0e-150	364	221		KOG3054
Ao(Hs)	isotig00030	PF00318	Ribosomal_S2		N	G1XKH5	1	Putative uncharacterized protein	3.0e-156	557	299		KOG0830		L8WXG8	1.0e-88	331	161
Ao(Hs)	isotig00031	PF00318	Ribosomal_S2		N	G1XKH5	1	Putative uncharacterized protein	3.0e-156	557	299		KOG0830
Ao(Hs)	isotig00032			Y	N	G1XA46	-3	Putative uncharacterized protein	0.0	675	400	Y			G1XA46	0.0	675	400
Ao(Hs)	isotig00036	PF00764,PF01027	Arginosuc_synth,Bax1-I		N	G1XAI3	1	Putative uncharacterized protein	0.0	840	413		KOG1706		P22768	1.0e-162	577	281
Ao(Hs)	isotig00037	PF01027	Bax1-I		N	G1XQD7	-1	Putative uncharacterized protein	1.0e-53	214	109		KOG2322		G1XQD7	4.0e-54	214	109
Ao(Hs)	isotig00038	PF05222,PF01262	AlaDh_PNT_N,AlaDh_PNT_C		N	G1XDW7	1	Putative uncharacterized protein	0.0	676	357		KOG0172
Ao(Hs)	isotig00039	PF05222,PF01262	AlaDh_PNT_N,AlaDh_PNT_C		N	G1XDW7	1	Putative uncharacterized protein	0.0	688	357		KOG0172		Q7SFX6	9.0e-114	414	226
Ao(Hs)	isotig00042	PF00071	Ras		N	H072_3012	-2		6.0e-105	386	193		KOG0084		C4JML8	2.0e-99	366	184
Ao(Hs)	isotig00043	PF00071	Ras		N	H072_3012	-2		6.0e-105	386	193		KOG0084
Ao(Hs)	isotig00046	PF00076	RRM_1		N	G1XR53	-2	Putative uncharacterized protein	1.0e-161	575	333		KOG0148		K1Y2H5	6.0e-142	507	286
Ao(Hs)	isotig00047	PF00076	RRM_1		N	G1XR53	-2	Putative uncharacterized protein	7.0e-142	509	289		KOG0148
Ao(Hs)	isotig00048				N	G1X5G8	-2	Putative uncharacterized protein	5.0e-140	397	260		KOG0921,KOG1924		G1X5G8	1.0e-140	397	260
Ao(Hs)	isotig00049				N	G1X5G8	-2	Putative uncharacterized protein	1.0e-62	245	205		KOG0921,KOG1924
Ao(Hs)	isotig00052	PF10528	PA14_2		N	G1X799	-2	Putative uncharacterized protein	0.0	895	431	Y			G1X799	0.0	895	431
Ao(Hs)	isotig00053			Y	Y
Ao(Hs)	isotig00054	PF00118	Cpn60_TCP1		N	G1X6Y7	-2	Putative uncharacterized protein	1.0e-121	442	238		KOG0359		F9G3P2	3.0e-92	342	187
Ao(Hs)	isotig00055	PF00244	2014-03-03		N	G1X9B4	2	Putative uncharacterized protein	2.0e-107	394	238		KOG0841		K1VRY4	1.0e-81	307	182
Ao(Hs)	isotig00056	PF02115	Rho_GDI		N	G1WZJ0	-3	Putative uncharacterized protein	7.0e-96	356	178		KOG3205
Ao(Hs)	isotig00057	PF02115	Rho_GDI		N	G1WZJ0	-3	Putative uncharacterized protein	4.0e-106	390	193		KOG3205		Q5USB4	1.0e-59	233	119
Ao(Hs)	isotig00058	PF00083	Sugar_tr		N	G1XEG0	2	Putative uncharacterized protein	0.0	788	437		KOG0254		G1XEG0	0.0	788	437
Ao(Hs)	isotig00062	PF00270,PF00271	DEAD,Helicase_C		N	G1XLV3	1	Putative uncharacterized protein	0.0	884	443		KOG0329		Q1DI07	0.0	696	347
Ao(Hs)	isotig00063				N	G1XLV3	1	Putative uncharacterized protein	4.0e-43	178	86		KOG0329
Ao(Hs)	isotig00072	PF01209	Ubie_methyltran		N	G1X5N6	-2	Putative uncharacterized protein	1.0e-158	565	272		KOG1540		G1X5N6	3.0e-159	565	272
Ao(Hs)	isotig00073				Y
Ao(Hs)	isotig00083	PF04707	PRELI		N	G1XQ52	-3	Putative uncharacterized protein	7.0e-63	244	120		KOG3336		G3AEX3	4.0e-35	150	71
Ao(Hs)	isotig00085	PF06027	DUF914		N	G1XQY7	3	Putative uncharacterized protein	4.0e-93	345	181		KOG2766		C1G6B0	3.0e-56	220	119
Ao(Hs)	isotig00086				Y
Ao(Hs)	isotig00087	PF01504	PIP5K		N
Ao(Hs)	isotig00089				N	G1XBM0	-3	Putative uncharacterized protein	4.0e-35	152	75
Ao(Hs)	isotig00095	PF00005	ABC_tran		N	G1XRX3	1	Putative uncharacterized protein	0.0	2018	1062		KOG0062		Q5EMW1	0.0	1304	699
Ao(Hs)	isotig00096	PF00005,PF00664,PF07673	ABC_tran,ABC_membrane,DUF1602	Y	N	G1XUP7	-1	Putative uncharacterized protein	0.0	1529	857		KOG0055		K1WL52	0.0	1006	561
Ao(Hs)	isotig00099	PF00009,PF03144,PF03764,PF00679	GTP_EFTU,GTP_EFTU_D2,EFG_IV,EFG_C		N	G1XK58	-2	Putative uncharacterized protein	0.0	1624	876		KOG0469		F0XGD3	0.0	1108	602
Ao(Hs)	isotig00100				N	G1XBM9	-3	Putative uncharacterized protein	0.0	819	442				G1XBM9	0.0	819	442
Ao(Hs)	isotig00101	PF02359,PF02933,PF00004	CDC48_N,CDC48_2,AAA		N	G1WZ16	3	Putative uncharacterized protein	0.0	1480	783		KOG0730		P55072	0.0	1107	563
Ao(Hs)	isotig00102	PF00183	HSP90		N	G1XGP8	3	Putative uncharacterized protein	0.0	1025	691		KOG0019		C6HA52	7.0e-160	568	358
Ao(Hs)	isotig00104	PF07993	NAD_binding_4		N	G1XRT0	-1	Putative uncharacterized protein	0.0	1429	713		KOG1178		G1XRT0	0.0	1429	713
Ao(Hs)	isotig00106	PF00012	HSP70		N	G1XTX6	-2	Putative uncharacterized protein	0.0	1132	640		KOG0100		I1BIH4	0.0	918	485
Ao(Hs)	isotig00107	PF00474	SSF		N	G1XU44	-1	Putative uncharacterized protein	0.0	1216	674		KOG2348		O94469	1.0e-172	610	325
Ao(Hs)	isotig00108				N	G1X424	-3	Putative uncharacterized protein	2.0e-133	482	371				G1X424	6.0e-134	482	371
Ao(Hs)	isotig00109	PF00456,PF02779,PF02780	Transketolase_N,Transket_pyr,Transketolase_C		N	G1XNS8	2	Putative uncharacterized protein	0.0	1332	684		KOG0523		C6H5W8	0.0	966	491
Ao(Hs)	isotig00110	PF02922,PF00128,PF02806	CBM_48,Alpha-amylase,Alpha-amylase_C		N	G1X659	1	Putative uncharacterized protein	0.0	1403	671		KOG0470		B8LZ90	0.0	1010	489
Ao(Hs)	isotig00111	PF00012	HSP70		N	G1XJ29	-1	Putative uncharacterized protein	0.0	1129	578		KOG1984,KOG0101		K1WJB0	0.0	1042	530
Ao(Hs)	isotig00112	PF00076	RRM_1		N	G1XIQ2	-2	Putative uncharacterized protein	7.0e-106	390	316		KOG4212,KOG1847		L8GDR1	1.0e-50	205	111
Ao(Hs)	isotig00114	PF00899,PF10585,PF02134,PF09358	ThiF,UBA_e1_thiolCys,UBACT,UBA_e1_C		N	G1WZA7	2	Putative uncharacterized protein	0.0	1431	730		KOG2012		Q5BBA6	0.0	969	487
Ao(Hs)	isotig00115	PF00046	Homeobox		N	G1X6D2	-3	Putative uncharacterized protein	0.0	1075	552		KOG0487		G1X6D2	0.0	1075	552
Ao(Hs)	isotig00118	PF00732,PF05199	GMC_oxred_N,GMC_oxred_C		N	G1X120	-3	Putative uncharacterized protein	0.0	1157	602		KOG1238,KOG1298		J9NJK5	5.0e-170	602	323
Ao(Hs)	isotig00119	PF00012,PF10712	HSP70,NAD-GH		N	G1X1F7	-3	Putative uncharacterized protein	0.0	1113	614		KOG0100		B8NYQ1	0.0	932	497
Ao(Hs)	isotig00120	PF00290,PF00291	Trp_syntA,PALP		N	G1XG41	1	Putative uncharacterized protein	0.0	1335	667		KOG1395,KOG4175		H6C402	0.0	936	468
Ao(Hs)	isotig00121	PF00012,PF10712	HSP70,NAD-GH		N	G1XSH8	1	Putative uncharacterized protein	0.0	1128	629	Y	KOG0100		E9EQK1	0.0	934	488
Ao(Hs)	isotig00123	PF03198,PF07983	Glyco_hydro_72,X8		N	G1X6J8	-2	Putative uncharacterized protein	0.0	1059	517	Y			E5A405	4.0e-145	519	266
Ao(Hs)	isotig00125	PF00438,PF02772,PF02773	S-AdoMet_synt_N,S-AdoMet_synt_M,S-AdoMet_synt_C		N	G1WZY0	1	Putative uncharacterized protein	0.0	738	391		KOG1506		E7R2J1	8.0e-156	554	284
Ao(Hs)	isotig00128				N	G1XAM7	-1	Putative uncharacterized protein	7.0e-91	340	185		KOG3598		G1XAM7	2.0e-91	340	185
Ao(Hs)	isotig00129	PF00722	Glyco_hydro_16	Y	N	G1XEF8	-2	Putative uncharacterized protein	0.0	851	451	Y			D5G8C1	9.0e-120	434	210
Ao(Hs)	isotig00131	PF14306,PF01747,PF01583	PUA_2,ATP-sulfurylase,APS_kinase		N	G1XD49	-1	Putative uncharacterized protein	0.0	1118	576		KOG0636		Q4I1N3	0.0	829	417
Ao(Hs)	isotig00132	PF00083	Sugar_tr		N	G1X1Z1	2	Putative uncharacterized protein	0.0	1066	541		KOG0254		G1X1Z1	0.0	1066	541
Ao(Hs)	isotig00133	PF00266	Aminotran_5		N	G1XLE9	-1	Putative uncharacterized protein	0.0	1007	505		KOG2142		G1XLE9	0.0	1007	505
Ao(Hs)	isotig00135	PF05221,PF00670	AdoHcyase,AdoHcyase_NAD		N	G1WZT6	1	Adenosylhomocysteinase	0.0	868	443		KOG1370	3.3.1.1	F0UB38	0.0	771	388
Ao(Hs)	isotig00136	PF00664,PF00005	ABC_membrane,ABC_tran		N	G1WXU6	-2	Putative uncharacterized protein	0.0	1274	668		KOG0054		G1WXU6	0.0	1274	668
Ao(Hs)	isotig00137	PF00479,PF02781	G6PD_N,G6PD_C		N	G1XB34	-1	Glucose-6-phosphate 1-dehydrogenase	0.0	1034	510		KOG0563	1.1.1.49	P41764	0.0	823	398
Ao(Hs)	isotig00138	PF13537,PF00733	GATase_7,Asn_synthase		N	G1X566	-3	Asparagine synthetase	0.0	875	442		KOG0571	6.3.5.4	P49090	0.0	587	308
Ao(Hs)	isotig00139	PF03446,PF00393	NAD_binding_2,6PGD		N	G1XES1	-2	6-phosphogluconate dehydrogenase, decarboxylating	0.0	960	488		KOG2653	1.1.1.44	P53319	0.0	697	354
Ao(Hs)	isotig00140	PF01485	IBR		N	G1XIP5	-3	Putative uncharacterized protein	0.0	1048	530		KOG0390,KOG1815		G1XIP5	0.0	1048	530
Ao(Hs)	isotig00141	PF07690	MFS_1		N	G1XNE1	-2	Putative uncharacterized protein	0.0	1082	562		KOG0254		K9FKB2	0.0	657	309
Ao(Hs)	isotig00142	PF00082	Peptidase_S8		N	G1XLL2	1	Putative uncharacterized protein	0.0	920	489	Y	KOG1153		B0Y473	5.0e-157	558	312
Ao(Hs)	isotig00143	PF00096	zf-C2H2		N	G1XPQ5	-3	Putative uncharacterized protein	0.0	954	462				G1XPQ5	0.0	954	462
Ao(Hs)	isotig00144	PF00224,PF02887	PK,PK_C		N	G1WXS7	-3	Pyruvate kinase	0.0	1016	512		KOG2323	2.7.1.40	P31865	0.0	714	348
Ao(Hs)	isotig00145				N	G1XLM6	1	Putative uncharacterized protein	4.0e-160	570	509	Y	KOG3271,KOG2140		G1XLM6	1.0e-160	570	509
Ao(Hs)	isotig00146	PF00682,PF02436,PF00364	HMGL-like,PYC_OADA,Biotin_lipoyl		N	G1X7J2	-1	Pyruvate carboxylase	0.0	1001	568		KOG0369	6.4.1.1	UPI0000E2C393	0.0	794	440
Ao(Hs)	isotig00147	PF00012	HSP70		N	G1XRY1	-3	Putative uncharacterized protein	0.0	815	489		KOG0103		O74225	2.0e-147	526	278
Ao(Hs)	isotig00149	PF00091,PF03953	Tubulin,Tubulin_C		N	G1XTW8	-1	Putative uncharacterized protein	0.0	870	450		KOG1376		Q71U36	0.0	698	352
Ao(Hs)	isotig00150				Y
Ao(Hs)	isotig00153	PF00569	ZZ		N	G1X8F9	-3	Putative uncharacterized protein	0.0	861	475		KOG4582,KOG1280,KOG4351		G1X8F9	0.0	861	475
Ao(Hs)	isotig00154	PF07690	MFS_1		N	G1XFY8	1	Putative uncharacterized protein	0.0	967	565		KOG0254		Q2GUM8	6.0e-168	594	354
Ao(Hs)	isotig00155	PF00091,PF03953	Tubulin,Tubulin_C		N	G1XAI2	3	Putative uncharacterized protein	0.0	842	433		KOG1375		P68371	0.0	741	366
Ao(Hs)	isotig00156	PF09994	DUF2235		N	G1XPT6	3	Putative uncharacterized protein	0.0	1232	600				G1XPT6	0.0	1232	600
Ao(Hs)	isotig00158	PF01336,PF00152	tRNA_anti,tRNA-synt_2		N	G1XCS0	-2	Putative uncharacterized protein	0.0	1021	559		KOG0556		P04802	0.0	668	362
Ao(Hs)	isotig00160			Y	N	G1X716	1	Putative uncharacterized protein	5.0e-118	431	441	Y			G1X716	1.0e-118	431	441
Ao(Hs)	isotig00161	PF00009,PF03144,PF03143	GTP_EFTU,GTP_EFTU_D2,GTP_EFTU_D3		N	G1XMJ5	2	Elongation factor 1-alpha	0.0	869	445		KOG0052		Q01765	0.0	787	401
Ao(Hs)	isotig00162	PF12454	Ecm33	Y	N	G1XKK0	-2	Putative uncharacterized protein	0.0	711	383	Y			G1XKK0	0.0	711	383
Ao(Hs)	isotig00163	PF00390,PF03949	malic,Malic_M		N	G1X2K9	1	Malic enzyme	0.0	924	479		KOG1257		G1X2K9	0.0	924	479
Ao(Hs)	isotig00164	PF05388,PF00450	Carbpep_Y_N,Peptidase_S10	Y	N	G1WYR4	-3	Putative uncharacterized protein	0.0	1113	545	Y	KOG1282		A5AB21	0.0	748	357
Ao(Hs)	isotig00169	PF00389,PF02826	2-Hacid_dh,2-Hacid_dh_C		N	G1XUK8	-1	Putative uncharacterized protein	0.0	874	472		KOG0068		P40054	6.0e-163	578	282
Ao(Hs)	isotig00171	PF00270,PF00271	DEAD,Helicase_C		N	G1XQG2	3	Putative uncharacterized protein	0.0	749	396		KOG0328		L8X1H8	1.0e-164	583	306
Ao(Hs)	isotig00172	PF01565	FAD_binding_4		N	G1XQU5	-1	Putative uncharacterized protein	0.0	827	438		KOG1231		G1XQU5	0.0	827	438
Ao(Hs)	isotig00174	PF00587,PF03129,PF09180	tRNA-synt_2b,HGTP_anticodon,ProRS-C_1		N	G1WZH4	1	Putative uncharacterized protein	0.0	1056	512		KOG4163		P38708	0.0	724	348
Ao(Hs)	isotig00175	PF00085,PF13848	Thioredoxin,Thioredoxin_6	Y	N	G1XG88	2	Putative uncharacterized protein	0.0	972	523	Y	KOG0190		C7YK79	2.0e-176	622	319
Ao(Hs)	isotig00176	PF00171	Aldedh		N	G1XV10	-3	Putative uncharacterized protein	0.0	984	497		KOG2450		F7WAY9	0.0	677	342
Ao(Hs)	isotig00177				N	G1X9D4	3	Putative uncharacterized protein	2.0e-29	136	67	Y			B1NNT9	1.0e-15	89	39
Ao(Hs)	isotig00178	PF00170	bZIP_1		N	G1XAM0	-3	Putative uncharacterized protein	8.0e-83	299	146				G1XAM0	2.0e-83	299	146
Ao(Hs)	isotig00179	PF00860	Xan_ur_permease		N	G1XCI1	-2	Putative uncharacterized protein	0.0	608	319		KOG1292		K2R779	0.0	451	220
Ao(Hs)	isotig00181	PF00464	SHMT		N	G1X6Z3	-3	Putative uncharacterized protein	0.0	906	469		KOG2467		Q5B0U5	1.0e-162	577	279
Ao(Hs)	isotig00182	PF02666	PS_Dcarbxylase		N	G1XI99	-3	Putative uncharacterized protein	0.0	938	453		KOG2419		G1XI99	0.0	938	453
Ao(Hs)	isotig00183	PF01336,PF00152	tRNA_anti,tRNA-synt_2		N	G1X432	2	Putative uncharacterized protein	0.0	961	530		KOG0555		C4JEC4	3.0e-168	595	323
Ao(Hs)	isotig00185	PF02874,PF00006,PF00306	ATP-synt_ab_N,ATP-synt_ab,ATP-synt_ab_C		N	G1XBE2	-1	ATP synthase subunit alpha	0.0	981	510		KOG1353		E9E5U7	0.0	838	437
Ao(Hs)	isotig00187	PF03952,PF00113	Enolase_N,Enolase_C		N	G1X7I2	-3	Putative uncharacterized protein	0.0	828	443		KOG2670		L8WVE1	1.0e-148	530	287
Ao(Hs)	isotig00190	PF00909	Ammonium_transp		N	G1X390	-1	Putative uncharacterized protein	0.0	960	486		KOG0682		E7RBQ8	6.0e-131	471	247
Ao(Hs)	isotig00192	PF00487	FA_desaturase		N	G1XMH6	-1	Putative uncharacterized protein	0.0	909	430				L7J0Q7	3.0e-172	608	289
Ao(Hs)	isotig00193	PF02874,PF00006,PF00306	ATP-synt_ab_N,ATP-synt_ab,ATP-synt_ab_C		N	G1X660	1	ATP synthase subunit beta	0.0	997	512		KOG1350	3.6.3.14	F0XTF0	0.0	803	416
Ao(Hs)	isotig00194	PF00168	C2		N	E3QPQ7	1	C2 domain-containing protein	0.0	383	207		KOG2059		Q2H812	2.0e-111	215	122
Ao(Hs)	isotig00198	PF00514	Arm		N	G1XHC4	-2	Importin subunit alpha	0.0	821	431		KOG0166		L8WXD7	3.0e-166	588	317
Ao(Hs)	isotig00199	PF00069	Pkinase		N	G1XAZ8	2	Putative uncharacterized protein	0.0	673	370		KOG0032		Q00771	3.0e-142	509	264
Ao(Hs)	isotig00200				N	G1WYY3	-2	Putative uncharacterized protein	1.0e-144	518	278		KOG1984,KOG0148		F0ULS0	9.0e-91	338	179
Ao(Hs)	isotig00203	PF00996	GDI		N	G1XCH8	-1	Putative uncharacterized protein	0.0	908	476		KOG1439		G1XCH8	0.0	908	476
Ao(Hs)	isotig00204				N	G1XBY6	-3	Putative uncharacterized protein	3.0e-173	614	412				G1XBY6	7.0e-174	614	412
Ao(Hs)	isotig00205				N	G1XMI2	-1	Putative uncharacterized protein	0.0	921	489				G1XMI2	0.0	921	489
Ao(Hs)	isotig00208	PF02798,PF00043,PF00647	GST_N,GST_C,EF1G		N	G1XUC0	-1	Putative uncharacterized protein	0.0	752	409		KOG1627,KOG0867		E3RJJ0	5.0e-118	428	232
Ao(Hs)	isotig00209				N	G1XQW2	-1	Putative uncharacterized protein	2.0e-45	189	87				G1XQW2	5.0e-46	189	87
Ao(Hs)	isotig00212			Y	N	G1XNI0	-1	Putative uncharacterized protein	0.0	749	530	Y			G1XNI0	0.0	749	530
Ao(Hs)	isotig00213	PF02784,PF00278	Orn_Arg_deC_N,Orn_DAP_Arg_deC		N	G1X998	2	Putative uncharacterized protein	0.0	892	454		KOG0622		K3W221	5.0e-144	514	250
Ao(Hs)	isotig00214	PF00240,PF00627,PF09280	ubiquitin,UBA,XPC-binding		N	G1XDD6	3	Putative uncharacterized protein	8.0e-95	353	265		KOG0011		B8NSI8	3.0e-56	223	137
Ao(Hs)	isotig00217	PF03951,PF00120	Gln-synt_N,Gln-synt_C		N	G1XPA1	2	Glutamine synthetase	0.0	772	361		KOG0683	6.3.1.2	UPI0001F29A5B	3.0e-159	565	258
Ao(Hs)	isotig00220	PF00022	Actin		N	G1XT57	-2	Putative uncharacterized protein	0.0	752	375		KOG0676		P63261	0.0	702	339
Ao(Hs)	isotig00221				N	G1X8T4	-1	Putative uncharacterized protein	0.0	639	366				G1X8T4	0.0	639	366
Ao(Hs)	isotig00223			Y	N	G1XMQ8	2	Putative uncharacterized protein	2.0e-100	372	193	Y			G1XMQ8	5.0e-101	372	193
Ao(Hs)	isotig00229			Y	N	G1X5S5	2	Putative uncharacterized protein	0.0	691	357	Y			G1X5S5	0.0	691	357
Ao(Hs)	isotig00230	PF00026	Asp		N	G1X6I4	2	Putative uncharacterized protein	0.0	411	200		KOG1339		P07267	1.0e-131	265	131
Ao(Hs)	isotig00233	PF03200	Glyco_hydro_63		N	G1XG51	2	Putative uncharacterized protein	0.0	931	467		KOG2161		G3JEK5	3.0e-180	635	314
Ao(Hs)	isotig00234	PF00162	PGK		N	G1WZZ7	-2	Phosphoglycerate kinase	0.0	815	418		KOG1367	2.7.2.3	O74233	9.0e-178	627	323
Ao(Hs)	isotig00237	PF11327	DUF3129	Y	N	G1X6Q4	-3	Putative uncharacterized protein	0.0	719	380	Y			G1X6Q4	0.0	719	380
Ao(Hs)	isotig00238	PF01116	F_bP_aldolase		N	G1WYH2	2	Putative uncharacterized protein	0.0	734	363		KOG4153		K1WTJ8	2.0e-170	602	293
Ao(Hs)	isotig00239	PF11327	DUF3129	Y	N	G1XGJ6	2	Putative uncharacterized protein	0.0	668	404	Y	KOG1832		G1XGJ6	0.0	668	404
Ao(Hs)	isotig00240	PF01717	Meth_synt_2		N	G1XKT9	-3	Putative uncharacterized protein	0.0	645	316		KOG2263		L8WIR2	2.0e-119	432	216
Ao(Hs)	isotig00241				N	G1XNK1	-3	Putative uncharacterized protein	0.0	852	443		KOG1254		F2T0F0	0.0	679	346
Ao(Hs)	isotig00242	PF00152	tRNA-synt_2		N	G1XSH3	3	Putative uncharacterized protein	0.0	886	432		KOG1885		G0S934	5.0e-173	611	291
Ao(Hs)	isotig00246	PF01053	Cys_Met_Meta_PP		N	G1XBF9	3	Putative uncharacterized protein	0.0	705	377		KOG0053		P31373	2.0e-127	459	232
Ao(Hs)	isotig00249	PF02353	CMAS		N	G1X7V7	3	Putative uncharacterized protein	0.0	979	479		KOG1269		F2QZ51	0.0	645	306
Ao(Hs)	isotig00250	PF00682	HMGL-like		N	G1XFU5	3	Putative uncharacterized protein	0.0	836	430		KOG2367		O94225	0.0	675	346
Ao(Hs)	isotig00251	PF00487,PF00173	FA_desaturase,Cyt-b5		N	G1XCI2	-3	Putative uncharacterized protein	0.0	724	363		KOG1600,KOG0537		Q12618	0.0	638	306
Ao(Hs)	isotig00252				Y
Ao(Hs)	isotig00253			Y	N	H072_1845	-2		1.0e-11	77	43	Y
Ao(Hs)	isotig00254	PF00067	p450		N	G1X8B9	-1	Putative uncharacterized protein	0.0	963	470		KOG0156		J5J3I9	1.0e-166	590	270
Ao(Hs)	isotig00255	PF00153	Mito_carr		N	G1X048	-2	Putative uncharacterized protein	3.0e-161	574	306		KOG0749		F2QZX5	6.0e-121	438	228
Ao(Hs)	isotig00257	PF00248	Aldo_ket_red		N	G1XND8	2	Putative uncharacterized protein	0.0	552	269		KOG1575		G2XUK6	3.0e-130	347	170
Ao(Hs)	isotig00262	PF02020	W2		N	G1X4B8	1	Putative uncharacterized protein	4.0e-175	620	371		KOG2767		F2RQK9	7.0e-84	315	185
Ao(Hs)	isotig00263	PF00071	Ras		N	G1XR76	-3	Putative uncharacterized protein	4.0e-105	387	192		KOG0096		P62826	7.0e-87	325	156
Ao(Hs)	isotig00264	PF09598,PF04774	Stm1_N,HABP4_PAI-RBP1		N	G1X643	3	Putative uncharacterized protein	1.0e-71	276	318		KOG2945		G1X643	3.0e-72	276	318
Ao(Hs)	isotig00265				N	G1WZ99	1	Putative uncharacterized protein	0.0	656	380		KOG2533		K1WJ63	5.0e-100	338	204
Ao(Hs)	isotig00266	PF00909	Ammonium_transp		N	G1XF08	2	Putative uncharacterized protein	0.0	647	329		KOG0682		J3KID0	2.0e-116	423	214
Ao(Hs)	isotig00267	PF00004	AAA		N	G1X5G4	-3	Putative uncharacterized protein	0.0	866	446		KOG0652		F9FD95	0.0	694	364
Ao(Hs)	isotig00268	PF13847	Methyltransf_31		N	G1X1A5	-1	Putative uncharacterized protein	0.0	746	372		KOG1269		G1X1A5	0.0	746	372
Ao(Hs)	isotig00269	PF00202	Aminotran_3		N	G1XBJ7	-3	Putative uncharacterized protein	0.0	899	455		KOG1404		K3VZ43	0.0	686	331
Ao(Hs)	isotig00271	PF07647	SAM_2		N	G1XGL8	3	Putative uncharacterized protein	2.0e-175	499	309		KOG3791,KOG0608		G2X728	8.0e-61	238	166
Ao(Hs)	isotig00273				N	G1XCG7	2	Putative uncharacterized protein	3.0e-121	441	245		KOG3184		O60143	4.0e-79	299	156
Ao(Hs)	isotig00283	PF00150	Cellulase		N	G1X3M1	2	Putative uncharacterized protein	0.0	827	429	Y			Q5B6Q3	3.0e-111	405	185
Ao(Hs)	isotig00284	PF02146	SIR2		N	G1XTE1	2	Putative uncharacterized protein	3.0e-150	537	266		KOG2684		G1XTE1	8.0e-151	537	266
Ao(Hs)	isotig00287	PF11838	DUF3358		N	G1X8Y2	-1	Putative uncharacterized protein	0.0	804	405		KOG1046		C0NNC2	3.0e-136	488	236
Ao(Hs)	isotig00289	PF00352	TBP		N	G1XSP4	1	Putative uncharacterized protein	3.0e-129	467	244		KOG3302		Q12731	5.0e-106	388	210
Ao(Hs)	isotig00291				N	G1X877	-1	Putative uncharacterized protein	1.0e-53	216	183		KOG1616,KOG0566		G1X877	3.0e-54	216	183
Ao(Hs)	isotig00293	PF00557	Peptidase_M24		N	G1X406	3	Putative uncharacterized protein	0.0	723	389		KOG2776		C7YQQ3	1.0e-110	404	205
Ao(Hs)	isotig00294				N	G1XA70	-3	Putative uncharacterized protein	7.0e-43	180	159		KOG0921,KOG0262		G1XA70	2.0e-43	180	159
Ao(Hs)	isotig00295	PF07991,PF01450	IlvN,IlvC		N	G1X8F7	-1	Putative uncharacterized protein	0.0	768	397				B0XZX8	0.0	645	309
Ao(Hs)	isotig00299				N	G1XQY6	-2	Putative uncharacterized protein	8.0e-125	452	271	Y			G1XQY6	2.0e-125	452	271
Ao(Hs)	isotig00303	PF08240,PF00107	ADH_N,ADH_zinc_N		N	G1X3X2	-2	Putative uncharacterized protein	0.0	764	374		KOG0022		P0CL53	1.0e-156	556	263
Ao(Hs)	isotig00306			Y	N	G1XAN1	-2	Putative uncharacterized protein	2.0e-111	408	235	Y	KOG0260		G1XAN1	6.0e-112	408	235
Ao(Hs)	isotig00309	PF00573,PF14374	Ribosomal_L4,Ribos_L4_asso_C		N	G1X261	-3	Putative uncharacterized protein	0.0	655	369		KOG1475		H0EJG7	4.0e-120	435	252
Ao(Hs)	isotig00310	PF01061	ABC2_membrane		N	G1XEQ0	2	Putative uncharacterized protein	0.0	702	340		KOG0065		G1XEQ0	0.0	702	340
Ao(Hs)	isotig00312	PF13646	HEAT_2		N	G1X616	3	Putative uncharacterized protein	0.0	727	374		KOG0211		E3KBC3	9.0e-117	424	215
Ao(Hs)	isotig00313	PF07716	bZIP_2		N	G1XKK5	3	Putative uncharacterized protein	7.0e-126	456	277		KOG4571		G1XKK5	2.0e-126	456	277
Ao(Hs)	isotig00314	PF13417,PF00043	GST_N_3,GST_C		N	G1WYC9	-2	Putative uncharacterized protein	1.0e-171	608	339				G1WYC9	3.0e-172	608	339
Ao(Hs)	isotig00316	PF01137	RTC		N	G1XLM7	-2	Putative uncharacterized protein	0.0	830	418		KOG3980		G1XLM7	0.0	830	418
Ao(Hs)	isotig00319	PF00044,PF02800	Gp_dh_N,Gp_dh_C		N	G1XMF7	2	Glyceraldehyde-3-phosphate dehydrogenase	3.0e-180	637	336		KOG0657	1.2.1.12	Q8TFJ2	7.0e-122	441	232
Ao(Hs)	isotig00320	PF13414	TPR_11		N	G1WZP0	-1	Putative uncharacterized protein	2.0e-123	448	317		KOG0553		E9EEK7	6.0e-63	245	179
Ao(Hs)	isotig00321				N	G1XBB2	3	Thioredoxin reductase	1.0e-118	432	217		KOG0404	1.8.1.9	G7E2U5	5.0e-89	332	158
Ao(Hs)	isotig00322	PF00071	Ras		N	G1WZI9	-1	Putative uncharacterized protein	9.0e-101	372	206		KOG0395		K1XXB8	1.0e-69	267	156
Ao(Hs)	isotig00323	PF01636	APH		N	G1X1Z8	1	Putative uncharacterized protein	0.0	758	374				G1X1Z8	0.0	758	374
Ao(Hs)	isotig00324	PF00190	Cupin_1	Y	N	G1WZB7	-1	Putative uncharacterized protein	2.0e-126	458	253	Y			G1WZB7	4.0e-127	458	253
Ao(Hs)	isotig00325	PF00722	Glyco_hydro_16	Y	N	G1WYL6	-1	Putative uncharacterized protein	0.0	677	403	Y			G1WYL6	0.0	677	403
Ao(Hs)	isotig00327	PF00400	WD40		N	G1XP64	-2	Putative uncharacterized protein	0.0	666	321		KOG0279		C0NN62	7.0e-168	593	282
Ao(Hs)	isotig00330	PF00240	ubiquitin		N	Q5K9A5	-2	ATP-dependent protein binding protein,	3.0e-166	590	305		KOG0004		L7IGX9	7.0e-165	583	300
Ao(Hs)	isotig00335	PF01507	PAPS_reduct		N	G1XD36	3	Putative uncharacterized protein	5.0e-144	516	304		KOG0189		P56859	1.0e-86	323	164
Ao(Hs)	isotig00341	PF00179	UQ_con		N	G1X8F8	2	Putative uncharacterized protein	2.0e-88	331	177		KOG0420		K3VQ80	1.0e-69	267	132
Ao(Hs)	isotig00342	PF00266	Aminotran_5		N	G1X9Z1	1	Putative uncharacterized protein	0.0	684	378		KOG2790		G1X9Z1	0.0	684	378
Ao(Hs)	isotig00343	PF07716	bZIP_2		N	G1X388	-3	Putative uncharacterized protein	1.0e-30	140	101				G1X388	3.0e-31	140	101
Ao(Hs)	isotig00346				Y	G1XD03	-1	Putative uncharacterized protein	0.0	685	337				G1XD03	0.0	685	337
Ao(Hs)	isotig00352			Y	Y	G1X0J2	-2	Putative uncharacterized protein	2.0e-153	548	289	Y			G1X0J2	4.0e-154	548	289
Ao(Hs)	isotig00353	PF12756	zf-C2H2_2		N	G1XSF4	3	Putative uncharacterized protein	3.0e-166	590	355		KOG2785		G1XSF4	7.0e-167	590	355
Ao(Hs)	isotig00355	PF02221	E1_DerP2_DerF2	Y	N	G1X5A2	1	Putative uncharacterized protein	5.0e-90	337	177	Y	KOG4680		G1X5A2	1.0e-90	337	177
Ao(Hs)	isotig00358	PF13912,PF00096	zf-C2H2_6,zf-C2H2		N	G1WXZ6	-2	Putative uncharacterized protein	2.0e-90	338	162		KOG3608		G1WXZ6	5.0e-91	338	162
Ao(Hs)	isotig00362	PF11327	DUF3129		N	G1X1L9	1	Putative uncharacterized protein	0.0	744	370	Y			G1X1L9	0.0	744	370
Ao(Hs)	isotig00363	PF00719	Pyrophosphatase		N	G1X6S8	3	Putative uncharacterized protein	0.0	601	287		KOG1626		Q6MVH7	1.0e-142	509	234
Ao(Hs)	isotig00365			Y	N	G1X711	-2	Putative uncharacterized protein	5.0e-90	337	223	Y			G1X711	1.0e-90	337	223
Ao(Hs)	isotig00367	PF01015	Ribosomal_S3Ae		N	G1X9I1	-1	Putative uncharacterized protein	4.0e-129	466	237		KOG1628		G3JD99	3.0e-109	399	220
Ao(Hs)	isotig00369	PF00888	Cullin		N	G1XK00	-2	Putative uncharacterized protein	0.0	745	407		KOG2166		C1G1Y9	2.0e-147	525	280
Ao(Hs)	isotig00370	PF03721,PF00984,PF03720	UDPG_MGDP_dh_N,UDPG_MGDP_dh,UDPG_MGDP_dh_C		N	G1X2Q5	-1	Putative uncharacterized protein	0.0	699	378		KOG2666		I1BJF8	2.0e-139	499	258
Ao(Hs)	isotig00371				N	G1XMH9	-2	Putative uncharacterized protein	0.0	680	379		KOG2522		G1XMH9	0.0	680	379
Ao(Hs)	isotig00374	PF01248	Ribosomal_L7Ae		N	H072_5782	-1		2.0e-109	401	209	Y	KOG3166		C0NHA4	3.0e-102	375	185
Ao(Hs)	isotig00378	PF00160,PF07719	Pro_isomerase,TPR_2		N	G1X8H0	-3	Putative uncharacterized protein	0.0	616	319		KOG0546		C0NZE4	2.0e-99	316	184
Ao(Hs)	isotig00385	PF00667,PF00175	FAD_binding_1,NAD_binding_1		N	G1WYJ9	-2	Putative uncharacterized protein	0.0	764	402		KOG1158		K1X3D0	8.0e-152	540	283
Ao(Hs)	isotig00387	PF00294	PfkB		N	G1XUL3	-1	Putative uncharacterized protein	1.0e-142	467	271		KOG2854		Q7RYP8	1.0e-87	297	171
Ao(Hs)	isotig00389	PF02779,PF02780	Transket_pyr,Transketolase_C		N	G1X2V0	-1	Putative uncharacterized protein	4.0e-156	556	317		KOG0524		D4AP86	1.0e-140	503	278
Ao(Hs)	isotig00393	PF01253	SUI1		N	G1XD73	-2	Putative uncharacterized protein	2.0e-53	215	107		KOG1770		P32911	2.0e-34	150	73
Ao(Hs)	isotig00396				Y
Ao(Hs)	isotig00399	PF01159	Ribosomal_L6e		N	H072_10336	-1		1.0e-83	315	169		KOG1694		G1XNW7	6.0e-75	285	158
Ao(Hs)	isotig00400	PF00861,PF14204	Ribosomal_L18p,Ribosomal_L18_c		N	G1X2P1	-1	Putative uncharacterized protein	1.0e-150	538	296		KOG0875		C0NRD6	1.0e-122	443	218
Ao(Hs)	isotig00401				N	G1XRL0	-3	Putative uncharacterized protein	4.0e-30	137	96				G1XRL0	1.0e-30	137	96
Ao(Hs)	isotig00402	PF00466,PF00428	Ribosomal_L10,Ribosomal_60s		N	G1XQL0	-3	Putative uncharacterized protein	8.0e-147	525	286		KOG0815,KOG3449		Q9C3Z6	1.0e-112	410	217
Ao(Hs)	isotig00404				N	G1XAW3	1	Putative uncharacterized protein	4.0e-178	629	340	Y	KOG0307		G1XAW3	1.0e-178	629	340
Ao(Hs)	isotig00405	PF00400	WD40		N	G1X9M4	-3	Putative uncharacterized protein	3.0e-150	292	141		KOG0266		G1X9M4	7.0e-151	292	141
Ao(Hs)	isotig00410	PF00056,PF02866	Ldh_1_N,Ldh_1_C		N	G1XT67	-1	Putative uncharacterized protein	0.0	639	330		KOG1494		E9EKP2	5.0e-116	421	220
Ao(Hs)	isotig00412	PF08071,PF01479,PF00900,PF00467	RS4NT,S4,Ribosomal_S4e,KOW		N	G1XCN4	1	Putative uncharacterized protein	2.0e-140	504	246		KOG0378		D5GMR6	4.0e-123	444	211
Ao(Hs)	isotig00413				N	G1X5W3	-3	Putative uncharacterized protein	6.0e-178	629	310		KOG0404		G1X5W3	2.0e-178	629	310
Ao(Hs)	isotig00414				N	G1XKI4	-2	Putative uncharacterized protein	4.0e-106	390	221	Y			G1XKI4	1.0e-106	390	221
Ao(Hs)	isotig00421	PF14259	RRM_6		N	G1XC32	-2	Putative uncharacterized protein	5.0e-48	197	101		KOG0116,KOG4212		H1W1K3	3.0e-38	162	80
Ao(Hs)	isotig00422	PF00982	Glyco_transf_20		N	G1XIS2	1	Putative uncharacterized protein	0.0	435	219		KOG1050		Q00075	3.0e-139	368	175
Ao(Hs)	isotig00425	PF01077,PF03460	NIR_SIR,NIR_SIR_ferr		N	G1X0I7	-2	Putative uncharacterized protein	4.0e-180	636	321		KOG0560		H6BKV0	1.0e-137	493	249
Ao(Hs)	isotig00428	PF02453	Reticulon		N	G1XKF1	-1	Putative uncharacterized protein	2.0e-117	427	260		KOG1792		G1XKF1	5.0e-118	427	260
Ao(Hs)	isotig00429	PF13639	zf-RING_2		N	G1X389	2	Putative uncharacterized protein	0.0	718	355	Y			G1X389	0.0	718	355
Ao(Hs)	isotig00433	PF00244	2014-03-03		N	G1XR47	3	Putative uncharacterized protein	1.0e-143	515	263		KOG0841		E9DTS0	1.0e-120	436	227
Ao(Hs)	isotig00436	PF00297	Ribosomal_L3		N	G1XG20	-1	Putative uncharacterized protein	2.0e-155	534	261		KOG0746		F0XTW5	1.0e-125	435	202
Ao(Hs)	isotig00437	PF00083	Sugar_tr		N	G1X3P6	2	Putative uncharacterized protein	2.0e-118	431	227		KOG0254		C1H0W2	5.0e-76	288	143
Ao(Hs)	isotig00442	PF00071	Ras		N	G1XQ05	1	Putative uncharacterized protein	3.0e-107	394	193		KOG0393		J4GVI6	7.0e-81	304	148
Ao(Hs)	isotig00443	PF00656	Peptidase_C14		N	G1X6N7	-3	Putative uncharacterized protein	7.0e-155	552	293		KOG1546		Q1E0A3	3.0e-118	428	226
Ao(Hs)	isotig00444	PF03931,PF01466	Skp1_POZ,Skp1		N	G1XDE3	-2	Putative uncharacterized protein	3.0e-77	294	159		KOG1724		Q8TGW7	3.0e-64	249	129
Ao(Hs)	isotig00445	PF00106	adh_short		N	G1XTZ5	3	Putative uncharacterized protein	8.0e-169	598	322		KOG1208		G1XTZ5	2.0e-169	598	322
Ao(Hs)	isotig00446	PF13465	zf-H2C2_2		N	G1X9A9	-2	Putative uncharacterized protein	1.0e-89	335	198		KOG3576		G1X9A9	4.0e-90	335	198
Ao(Hs)	isotig00447			Y	N	G1XDT7	-2	Putative uncharacterized protein	9.0e-166	588	294	Y			G1XDT7	2.0e-166	588	294
Ao(Hs)	isotig00449	PF13278	DUF4066		N	G1XGJ5	-2	Putative uncharacterized protein	2.0e-160	570	324				G1XGJ5	6.0e-161	570	324
Ao(Hs)	isotig00450	PF01328	Peroxidase_2	Y	N	G1XNL7	-2	Putative uncharacterized protein	1.0e-164	585	286	Y			Q0UF04	1.0e-93	347	175
Ao(Hs)	isotig00454			Y	N	G1X3E9	3	Putative uncharacterized protein	2.0e-90	338	275	Y			G1X3E9	4.0e-91	338	275
Ao(Hs)	isotig00457	PF03947	Ribosomal_L2_C		N	G1XUM1	-3	Putative uncharacterized protein	7.0e-144	515	254		KOG2309		Q9V3G1	4.0e-100	368	173
Ao(Hs)	isotig00461	PF13417	GST_N_3		N	G1XGA5	1	Putative uncharacterized protein	4.0e-150	536	254				G1XGA5	1.0e-150	536	254
Ao(Hs)	isotig00464				N	G1X410	-3	Putative uncharacterized protein	9.0e-96	355	254				G1X410	2.0e-96	355	254
Ao(Hs)	isotig00466			Y	N	G1XM78	1	Putative uncharacterized protein	1.0e-102	378	249	Y			G1XM78	4.0e-103	378	249
Ao(Hs)	isotig00469	PF00467,PF01287	KOW,eIF-5a		N	G1XRK0	-3	Putative uncharacterized protein	3.0e-87	327	160		KOG3271		E7R2P8	5.0e-65	251	118
Ao(Hs)	isotig00470				Y
Ao(Hs)	isotig00475	PF00285	Citrate_synt		N	G1XNK0	-2	Putative uncharacterized protein	4.0e-163	579	290		KOG1254		I1S7N4	1.0e-139	499	252
Ao(Hs)	isotig00477	PF11327	DUF3129		N	G1XQK9	1	Putative uncharacterized protein	5.0e-99	338	291	Y	KOG2600		G1XQK9	1.0e-99	338	291
Ao(Hs)	isotig00478	PF00189	Ribosomal_S3_C		N	G1X058	1	Putative uncharacterized protein	5.0e-128	462	236		KOG3181		D5GLW3	3.0e-117	425	216
Ao(Hs)	isotig00479	PF01201	Ribosomal_S8e		N	G1XFA9	3	40S ribosomal protein S8	5.0e-99	366	200		KOG3283		C0NST9	5.0e-75	285	142
Ao(Hs)	isotig00483	PF02374	ArsA_ATPase		N	G1X8A0	-3	Putative uncharacterized protein	9.0e-171	605	318		KOG2825		D4DFC9	5.0e-127	457	246
Ao(Hs)	isotig00488	PF00155	Aminotran_1_2		N	G1XH36	2	Putative uncharacterized protein	1.0e-173	614	320		KOG0257		E3S7T6	4.0e-133	478	243
Ao(Hs)	isotig00491	PF08718	GLTP		N	G1XK71	1	Putative uncharacterized protein	1.0e-105	389	195		KOG3221		G1XK71	3.0e-106	389	195
Ao(Hs)	isotig00493	PF00160	Pro_isomerase	Y	N	G1X7J0	1	Peptidyl-prolyl cis-trans isomerase	3.0e-105	387	206	Y	KOG0880	5.2.1.8	G1X7J0	7.0e-106	387	206
Ao(Hs)	isotig00494				N	G1XJE8	3	Putative uncharacterized protein	2.0e-123	447	220				G1XJE8	6.0e-124	447	220
Ao(Hs)	isotig00496			Y	N	G1XB56	-2	Putative uncharacterized protein	6.0e-105	386	187	Y			G1XB56	2.0e-105	386	187
Ao(Hs)	isotig00500	PF00578,PF10417	AhpC-TSA,1-cysPrx_C		N	G1XU47	3	Putative uncharacterized protein	7.0e-131	472	232		KOG0854		G0RKL5	3.0e-96	355	165
Ao(Hs)	isotig00502				N	H072_11231	3		4.0e-16	91	46
Ao(Hs)	isotig00507	PF03142	Chitin_synth_2		N	G1XRP4	3	Putative uncharacterized protein	0.0	702	356		KOG2571,KOG0162,KOG0537		D5GHU4	3.0e-174	614	307
Ao(Hs)	isotig00510				N	G1XEM2	-3	Putative uncharacterized protein	8.0e-130	437	215				G1XEM2	2.0e-130	437	215
Ao(Hs)	isotig00516	PF10587,PF00736	EF-1_beta_acid,EF1_GNE		N	G1XPF6	1	Putative uncharacterized protein	3.0e-94	350	231		KOG1668		L8X7L9	3.0e-55	219	133
Ao(Hs)	isotig00517				N	G1XDE1	-2	Eukaryotic translation initiation factor	1.0e-126	458	236		KOG3185		D4ARN1	8.0e-110	400	197
Ao(Hs)	isotig00518	PF00071	Ras		N	G1X669	3	Putative uncharacterized protein	5.0e-109	399	203		KOG0087		Q15907	5.0e-84	315	162
Ao(Hs)	isotig00519	PF00080	Sod_Cu	Y	N	G1XNT5	1	Superoxide dismutase [Cu-Zn]	8.0e-126	455	221	Y		1.15.1.1	G1XNT5	2.0e-126	455	221
Ao(Hs)	isotig00523				N	G1XHI4	-3	Putative uncharacterized protein	1.0e-82	311	233	Y	KOG4157		G1XHI4	4.0e-83	311	233
Ao(Hs)	isotig00524	PF00638	Ran_BP1		N	G1XTN1	-3	Putative uncharacterized protein	1.0e-107	395	225		KOG0864		B8NKR8	1.0e-72	277	138
Ao(Hs)	isotig00529	PF01459	Porin_3		N	G1X561	1	Putative uncharacterized protein	8.0e-158	561	283		KOG3126		P07144	8.0e-102	374	182
Ao(Hs)	isotig00530				N	G1XNV0	3	Putative uncharacterized protein	3.0e-103	380	215				G1XNV0	8.0e-104	380	215
Ao(Hs)	isotig00533	PF02852	Pyr_redox_dim		N	G1X569	1	Putative uncharacterized protein	4.0e-126	456	229		KOG0405		F0X6M1	1.0e-82	310	154
Ao(Hs)	isotig00539	PF00333,PF03719	Ribosomal_S5,Ribosomal_S5_C		N	G1XU33	2	Putative uncharacterized protein	4.0e-116	423	226		KOG0877		H0EHT8	2.0e-103	379	202
Ao(Hs)	isotig00540	PF01280	Ribosomal_L19e		N	G1XT82	-2	Ribosomal protein L19	1.0e-77	295	190		KOG1696		E9DTF2	2.0e-66	256	143
Ao(Hs)	isotig00546	PF03142,PF08766	Chitin_synth_2,DEK_C		N	G1XRP3	-3	Putative uncharacterized protein	2.0e-127	461	228		KOG2571,KOG0164		C0NSP8	1.0e-80	303	155
Ao(Hs)	isotig00548	PF01248	Ribosomal_L7Ae		N	G1X624	-3	40S ribosomal protein S12	9.0e-69	266	147		KOG3406,KOG1640		G1X624	2.0e-69	266	147
Ao(Hs)	isotig00550			Y	Y	G1X3I6	-1	Putative uncharacterized protein	5.0e-29	134	121	Y	KOG2572		G1X3I6	1.0e-29	134	121
Ao(Hs)	isotig00552	PF00676	E1_dh		N	G1X4D2	3	Putative uncharacterized protein	5.0e-140	502	264		KOG0225		F9G277	3.0e-100	369	183
Ao(Hs)	isotig00554	PF00538	Linker_histone		N	G1X8P0	3	Putative uncharacterized protein	1.0e-34	152	75				G1X8P0	3.0e-35	152	75
Ao(Hs)	isotig00555				N	G1XNP1	-2	Putative uncharacterized protein	2.0e-142	511	257				G1XPK0	4.0e-79	298	141
Ao(Hs)	isotig00557	PF08523,PF01381	MBF1,HTH_3		N	G1X8E9	-2	Putative uncharacterized protein	2.0e-73	281	158		KOG3398		D5GPI3	2.0e-44	183	95
Ao(Hs)	isotig00558				Y
Ao(Hs)	isotig00560	PF10584,PF00227	Proteasome_A_N,Proteasome		N	G1X9Y3	2	Proteasome subunit alpha type	3.0e-137	493	283		KOG0863	3.4.25.1	O14250	2.0e-88	329	156
Ao(Hs)	isotig00562	PF10252	PP28		N	G1X717	3	Putative uncharacterized protein	2.0e-47	194	220		KOG1144		G1X717	6.0e-48	194	220
Ao(Hs)	isotig00566	PF12718	Tropomyosin_1		N	G1X7V0	2	Putative uncharacterized protein	2.0e-41	175	161		KOG0161		P40414	8.0e-11	71	71
Ao(Hs)	isotig00567				N	G1XKS9	-3	Putative uncharacterized protein	6.0e-168	595	310				G1XKS9	2.0e-168	595	310
Ao(Hs)	isotig00578	PF07217	Het-C		N	G1X5Y1	-2	Putative uncharacterized protein	6.0e-131	472	268	Y	KOG0415		J3P2R2	2.0e-73	279	135
Ao(Hs)	isotig00586	PF00179	UQ_con		N	G1X2P4	1	Putative uncharacterized protein	4.0e-82	310	147		KOG0417		J4GBX6	2.0e-75	286	132
Ao(Hs)	isotig00593	PF03134	TB2_DP1_HVA22		N	G1XUF4	-1	Putative uncharacterized protein	4.0e-97	360	175		KOG1725		E5AAZ8	3.0e-54	216	99
Ao(Hs)	isotig00596				Y	G1XMP2	3	Putative uncharacterized protein	1.0e-142	511	270				G1XMP2	4.0e-143	511	270
Ao(Hs)	isotig00600	PF13587,PF01965	DJ-1_PfpI_N,DJ-1_PfpI		N	G1XKB1	2	Putative uncharacterized protein	9.0e-129	465	228				K1XAN9	3.0e-73	278	138
Ao(Hs)	isotig00607	PF00561	Abhydrolase_1		N	G1XC44	-2	Putative uncharacterized protein	4.0e-174	615	302		KOG4178		P12917	4.0e-93	345	195
Ao(Hs)	isotig00608	PF00081,PF02777	Sod_Fe_N,Sod_Fe_C		N	G1X743	3	Superoxide dismutase	2.0e-128	464	225		KOG0876	1.15.1.1	G1X743	5.0e-129	464	225
Ao(Hs)	isotig00614				Y
Ao(Hs)	isotig00619	PF04321	RmlD_sub_bind		N	G1WXU3	1	Putative uncharacterized protein	1.0e-169	601	292		KOG1429		C7ZAZ3	1.0e-114	416	196
Ao(Hs)	isotig00622				N	G1XTU1	3	Putative uncharacterized protein	5.0e-70	270	129		KOG0399		C0NYC5	3.0e-32	142	71
Ao(Hs)	isotig00625	PF00252	Ribosomal_L16		N	G1XH44	3	Putative uncharacterized protein	4.0e-125	452	219		KOG0857		Q5B047	3.0e-104	382	188
Ao(Hs)	isotig00629	PF01658,PF07994	Inos-1-P_synth,NAD_binding_5		N	G1X8N2	-1	Putative uncharacterized protein	3.0e-117	426	215		KOG0693		K1W4G5	7.0e-97	357	178
Ao(Hs)	isotig00633	PF01433	Peptidase_M1		N	G1X8Y2	-2	Putative uncharacterized protein	0.0	651	316		KOG1046
Ao(Hs)	isotig00634	PF00650	CRAL_TRIO		N	G1XHK1	-1	Putative uncharacterized protein	1.0e-126	458	218		KOG1471		E5A363	2.0e-81	306	141
Ao(Hs)	isotig00638	PF00923	Transaldolase		N	G1XBU7	-1	Transaldolase	3.0e-152	543	291		KOG2772	2.2.1.2	E4ZWR6	1.0e-109	399	219
Ao(Hs)	isotig00645	PF00235	Profilin		N	G1X2Y1	-1	Profilin	7.0e-61	239	130		KOG1755		G1X2Y1	2.0e-61	239	130
Ao(Hs)	isotig00648	PF00160	Pro_isomerase		N	G1XE29	-3	Peptidyl-prolyl cis-trans isomerase	1.0e-69	268	162		KOG0546	5.2.1.8	A8PB71	2.0e-50	203	115
Ao(Hs)	isotig00652	PF00188	CAP		N	G1XRV4	-2	Putative uncharacterized protein	2.0e-77	294	131	Y	KOG3017		G1XRV4	5.0e-78	294	131
Ao(Hs)	isotig00656	PF00025	Arf		N	G1XNU2	-3	Putative uncharacterized protein	7.0e-99	365	183		KOG0070		P61204	1.0e-86	323	158
Ao(Hs)	isotig00657	PF00155	Aminotran_1_2		N	G1WYA4	3	Putative uncharacterized protein	2.0e-125	454	235		KOG0256		G1WYA4	5.0e-126	454	235
Ao(Hs)	isotig00660	PF00232	Glyco_hydro_1		N	G1XRC3	-3	Putative uncharacterized protein	3.0e-175	619	292		KOG0626		Q5BF68	3.0e-117	424	200
Ao(Hs)	isotig00662	PF04969	CS		N	G1XUX4	-3	Putative uncharacterized protein	1.0e-80	181	89		KOG3158		G1XUX4	4.0e-81	181	89
Ao(Hs)	isotig00668				Y
Ao(Hs)	isotig00671	PF01294	Ribosomal_L13e		N	G1XJW5	-1	Putative uncharacterized protein	6.0e-102	375	189		KOG3295		UPI000023D35F	2.0e-54	216	115
Ao(Hs)	isotig00672	PF03358	FMN_red		N	G1XQL1	-3	Putative uncharacterized protein	6.0e-105	385	203		KOG3135		Q2HEK7	6.0e-74	281	143
Ao(Hs)	isotig00673	PF00240,PF01599	ubiquitin,Ribosomal_S27		N	G1XHI1	-1	Putative uncharacterized protein	1.0e-65	255	152		KOG0004		K1X017	9.0e-59	230	141
Ao(Hs)	isotig00676	PF01987	AIM24		N	G1XP52	-3	Putative uncharacterized protein	1.0e-108	398	226		KOG1924		D5GAL7	7.0e-86	320	176
Ao(Hs)	isotig00682	PF00694	Aconitase_C		N	G1X6K2	2	Putative uncharacterized protein	1.0e-111	407	197		KOG0453		Q0CSK9	5.0e-86	321	149
Ao(Hs)	isotig00683				N	G1X1I7	2	Putative uncharacterized protein	9.0e-64	249	122		KOG1354		F2SSX8	2.0e-53	213	109
Ao(Hs)	isotig00688	PF00237	Ribosomal_L22		N	G1XJ84	-1	Putative uncharacterized protein	7.0e-83	312	170		KOG3353		K1XIK4	2.0e-53	212	111
Ao(Hs)	isotig00693	PF00827	Ribosomal_L15e		N	G1XFM6	-3	Ribosomal protein L15	3.0e-101	373	204		KOG1678		L7IZM5	5.0e-94	347	189
Ao(Hs)	isotig00695	PF00071	Ras		N	G1X6F2	-3	Putative uncharacterized protein	2.0e-76	291	142		KOG0394		C1GEC2	1.0e-58	230	110
Ao(Hs)	isotig00699	PF01777	Ribosomal_L27e		N	G1XKE2	-3	60S ribosomal protein L27	1.0e-71	275	135		KOG3418		F9F512	2.0e-53	213	100
Ao(Hs)	isotig00706	PF05405	Mt_ATP-synt_B		N	G1XBH7	3	Putative uncharacterized protein	1.0e-119	434	229		KOG3976		Q870C4	2.0e-64	249	129
Ao(Hs)	isotig00709				N	G1XUU0	-1	Putative uncharacterized protein	2.0e-84	318	151				G1XUU0	4.0e-85	318	151
Ao(Hs)	isotig00711	PF03129	HGTP_anticodon		N	G1XDU8	-2	Putative uncharacterized protein	5.0e-160	568	287		KOG2298		B6HGR5	5.0e-98	360	183
Ao(Hs)	isotig00713	PF00125	Histone		N	G1XMF1	-3	Histone H2A	1.0e-47	195	119		KOG1756		Q59SU5	1.0e-39	167	102
Ao(Hs)	isotig00714				N	G1XEM7	1	Putative uncharacterized protein	4.0e-137	416	205				G1XEM7	1.0e-137	416	205
Ao(Hs)	isotig00716	PF11034	DUF2823		N	G1WXZ2	-1	Putative uncharacterized protein	7.0e-42	176	89				G1WXZ2	2.0e-42	176	89
Ao(Hs)	isotig00717				N	G1XJW1	3	Putative uncharacterized protein	3.0e-82	310	199		KOG0401,KOG1144,KOG1984,KOG0162
Ao(Hs)	isotig00718	PF00285	Citrate_synt		N	H072_7287	-3		2.0e-128	416	203		KOG2617		J6EN84	1.0e-92	316	146
Ao(Hs)	isotig00719	PF00203	Ribosomal_S19		N	G1XBG1	-3	Putative uncharacterized protein	8.0e-73	279	140		KOG0898		K1WMT2	3.0e-69	265	130
Ao(Hs)	isotig00720	PF01667	Ribosomal_S27e		N	G1XCT8	-3	40S ribosomal protein S27	3.0e-33	147	69		KOG1779		B0WER7	5.0e-27	125	55
Ao(Hs)	isotig00722	PF01655	Ribosomal_L32e		N	G1XHD9	1	Putative uncharacterized protein	4.0e-52	210	130		KOG0878		F2TDS1	8.0e-46	187	98
Ao(Hs)	isotig00724				N	G1XMK0	2	Putative uncharacterized protein	4.0e-101	373	186		KOG3204		C0NU76	5.0e-80	301	153
Ao(Hs)	isotig00728	PF00163,PF01479	Ribosomal_S4,S4		N	G1XD18	-1	Putative uncharacterized protein	2.0e-85	321	164		KOG3301		P55935	6.0e-71	271	133
Ao(Hs)	isotig00735	PF00687	Ribosomal_L1		N	G1XPG9	1	Ribosomal protein	2.0e-108	397	217		KOG1570		K2S310	2.0e-97	358	195
Ao(Hs)	isotig00739	PF01246	Ribosomal_L24e		N	G1WZC6	-3	Putative uncharacterized protein	4.0e-48	197	159		KOG1722		G7XL63	2.0e-37	159	117
Ao(Hs)	isotig00740				N	G1X2M9	-2	Putative uncharacterized protein	2.0e-89	294	143		KOG0205		P07038	1.0e-72	254	121
Ao(Hs)	isotig00742				N	G1XLS6	-1	Putative uncharacterized protein	6.0e-52	209	171		KOG2239		C5FKR7	3.0e-40	169	125
Ao(Hs)	isotig00743				N	G1XPT9	-1	Putative uncharacterized protein	1.0e-99	368	207		KOG0039
Ao(Hs)	isotig00745				N	G1X2C4	-2	Putative uncharacterized protein	1.0e-26	125	91		KOG3199		K1XVT2	1.0e-11	73	38
Ao(Hs)	isotig00746	PF05368	NmrA		N	G1XI37	-2	Putative uncharacterized protein	3.0e-117	426	247		KOG1203		G1XI37	8.0e-118	426	247
Ao(Hs)	isotig00751	PF01176	eIF-1a		N	G1XLV1	1	Putative uncharacterized protein	7.0e-58	229	112		KOG3403		C9SBB9	1.0e-43	180	90
Ao(Hs)	isotig00753	PF00125	Histone		N	G1XLV5	-1	Histone H3	3.0e-60	237	136		KOG1745		I1FRH1	4.0e-56	221	123
Ao(Hs)	isotig00754	PF00085	Thioredoxin		N	G1XID3	-1	Thioredoxin	2.0e-38	164	92		KOG0907		K0KMM9	6.0e-19	98	54
Ao(Hs)	isotig00756	PF00198	2-oxoacid_dh		N	G1XHL7	-1	Putative uncharacterized protein	2.0e-114	417	214		KOG0559		B6QTM2	2.0e-100	369	180
Ao(Hs)	isotig00761	PF13649	Methyltransf_25		N	G1XLQ1	-2	Putative uncharacterized protein	1.0e-148	531	264
Ao(Hs)	isotig00765	PF00121	TIM		N	G1WYT1	3	Putative uncharacterized protein	8.0e-123	445	237		KOG1643		G1WYT1	2.0e-123	445	237
Ao(Hs)	isotig00769				N	G1X363	2	Putative uncharacterized protein	8.0e-11	73	34		KOG2951
Ao(Hs)	isotig00770	PF00125	Histone		N	B2B229	3	Histone H4	1.0e-37	160	81		KOG3467		B2B229	3.0e-38	160	81
Ao(Hs)	isotig00772				Y	G1X110	-1	Putative uncharacterized protein	4.0e-58	230	129	Y			G1X110	1.0e-58	230	129
Ao(Hs)	isotig00776	PF08022,PF08030	FAD_binding_8,NAD_binding_6		N	G1XPT9	-1	Putative uncharacterized protein	2.0e-162	577	281		KOG0039		G1XPT9	4.0e-163	577	281
Ao(Hs)	isotig00779	PF01157	Ribosomal_L21e		N	G1XD17	-1	Putative uncharacterized protein	2.0e-75	287	160		KOG1732		F2THP5	4.0e-55	218	121
Ao(Hs)	isotig00780	PF00347	Ribosomal_L6		N	G1XAD1	1	Putative uncharacterized protein	4.0e-103	379	193		KOG3255		H0EG68	1.0e-73	280	142
Ao(Hs)	isotig00784	PF00227	Proteasome		N	G1XTK5	3	Proteasome subunit alpha type	1.0e-119	434	233		KOG0178	3.4.25.1	K0KNV7	3.0e-77	291	150
Ao(Hs)	isotig00788	PF00241	Cofilin_ADF		N	G1XU09	-3	Putative uncharacterized protein	9.0e-73	278	139		KOG1735		Q6C0Y0	3.0e-43	179	83
Ao(Hs)	isotig00791	PF00467	KOW		N	G1XUZ2	2	Putative uncharacterized protein	3.0e-59	234	119		KOG3401		L7I784	2.0e-43	179	90
Ao(Hs)	isotig00793	PF00179	UQ_con		N	G1WZW8	-1	Putative uncharacterized protein	5.0e-70	269	139		KOG0896		O74983	2.0e-44	182	95
Ao(Hs)	isotig00794	PF00956	NAP		N	G1XUK9	-1	Putative uncharacterized protein	9.0e-12	76	96		KOG1507
Ao(Hs)	isotig00795	PF01283	Ribosomal_S26e		N	G1X6L8	-3	Putative uncharacterized protein	1.0e-65	255	135		KOG1768		K2RQ93	1.0e-46	190	108
Ao(Hs)	isotig00797				Y
Ao(Hs)	isotig00799	PF01282	Ribosomal_S24e		N	G1XR60	-2	40S ribosomal protein S24	2.0e-52	211	120		KOG3424		G0SAE3	9.0e-38	160	83
Ao(Hs)	isotig00809	PF13499	EF_hand_5		N	G1X4H3	3	Putative uncharacterized protein	3.0e-77	293	148		KOG0027		E9EFB4	2.0e-69	265	134
Ao(Hs)	isotig00811	PF04117	Mpv17_PMP22		N	G1X6B1	-2	Putative uncharacterized protein	3.0e-105	386	210		KOG1944		D4D6K2	3.0e-62	241	118
Ao(Hs)	isotig00815	PF00831	Ribosomal_L29		N	G1X006	3	Putative uncharacterized protein	2.0e-50	204	122		KOG3436		Q4WT53	7.0e-36	154	93
Ao(Hs)	isotig00817	PF02798,PF00043	GST_N,GST_C		N	G1XEE8	1	Putative uncharacterized protein	9.0e-118	428	204		KOG0867		G1XEE8	2.0e-118	428	204
Ao(Hs)	isotig00819	PF00177	Ribosomal_S7		N	G1XJ38	-1	Putative uncharacterized protein	4.0e-112	409	209		KOG3291		P26783	7.0e-81	303	152
Ao(Hs)	isotig00821			Y	Y	G1XT72	2	Putative uncharacterized protein	5.0e-14	83	72	Y			G1XT72	1.0e-14	83	72
Ao(Hs)	isotig00823				N	G1XB32	-3	Putative uncharacterized protein	3.0e-30	137	66		KOG0887		J4H215	4.0e-24	115	50
Ao(Hs)	isotig00827	PF00281,PF00673	Ribosomal_L5,Ribosomal_L5_C		N	G1X7K4	1	Putative uncharacterized protein	1.0e-93	347	172		KOG0397		C5DL81	1.0e-73	279	134
Ao(Hs)	isotig00829				Y
Ao(Hs)	isotig00834	PF01251	Ribosomal_S7e		N	G1X055	-3	Putative uncharacterized protein	7.0e-83	312	160		KOG3320		D6RMS5	3.0e-58	224	113
Ao(Hs)	isotig00835	PF00125	Histone		N	G1XMF2	-1	Histone H2B	1.0e-43	181	125		KOG1744		D4B269	1.0e-38	163	101
Ao(Hs)	isotig00838	PF01263	Aldose_epim		N	G1XU48	-1	Putative uncharacterized protein	1.0e-117	427	233		KOG1594		G1XU48	4.0e-118	427	233
Ao(Hs)	isotig00845	PF00005	ABC_tran		N	G1XDR8	-1	Putative uncharacterized protein	2.0e-81	283	141		KOG0927		G2YCE7	2.0e-71	251	120
Ao(Hs)	isotig00846				N	G1XDG6	3	Putative uncharacterized protein	2.0e-89	334	203				I8U8Z5	9.0e-70	266	158
Ao(Hs)	isotig00847	PF00076	RRM_1		N	G1X7W2	1	Putative uncharacterized protein	5.0e-38	163	81		KOG0149,KOG0921		K2SIB7	1.0e-27	126	62
Ao(Hs)	isotig00849	PF00366	Ribosomal_S17		N	G1WY72	-3	Putative uncharacterized protein	7.0e-78	295	160		KOG1728		P79013	3.0e-58	228	119
Ao(Hs)	isotig00850	PF00505	HMG_box		N	G1X4M6	-2	Putative uncharacterized protein	5.0e-49	199	97		KOG0526		Q4WY33	3.0e-32	142	65
Ao(Hs)	isotig00856	PF07249	Cerato-platanin	Y	N	G1XHG3	1	Putative uncharacterized protein	2.0e-74	284	152	Y			G1XHG3	5.0e-75	284	152
Ao(Hs)	isotig00860	PF07367	FB_lectin		N	Q00233	3	Lectin	3.0e-69	266	145				Q00233	9.0e-70	266	145
Ao(Hs)	isotig00861	PF01558	POR		N	G1WYJ9	-1	Putative uncharacterized protein	9.0e-125	451	263		KOG1158		K2RMJ4	8.0e-26	120	88
Ao(Hs)	isotig00863	PF07110	EthD		N	G1XRL7	1	Putative uncharacterized protein	6.0e-52	209	90				G1XRL7	2.0e-52	209	90
Ao(Hs)	isotig00864				N	G1X5L8	-2	Putative uncharacterized protein	7.0e-18	96	50		KOG1484		G1X5L8	2.0e-18	96	50
Ao(Hs)	isotig00869	PF01249	Ribosomal_S21e		N	G1XE75	-1	40S ribosomal protein S21	5.0e-43	179	88		KOG3486		B6HC25	3.0e-37	158	74
Ao(Hs)	isotig00871	PF13840	ACT_7		N	G1X2J5	1	Putative uncharacterized protein	8.0e-86	322	161				D5GP74	8.0e-47	190	98
Ao(Hs)	isotig00873	PF01849	NAC		N	G1XLT7	-3	Putative uncharacterized protein	6.0e-58	229	152		KOG2240		Q5ASI4	6.0e-52	207	125
Ao(Hs)	isotig00878	PF13857	Ank_5		N	G1WZX0	-3	Putative uncharacterized protein	4.0e-103	379	208		KOG0509		G1WZX0	1.0e-103	379	208
Ao(Hs)	isotig00889	PF01679	Pmp3		N	G1XNS5	-3	Putative uncharacterized protein	2.0e-16	91	43		KOG1773		P0CS19	1.0e-13	80	38
Ao(Hs)	isotig00891				N	G1XP51	-3	Putative uncharacterized protein	4.0e-50	203	100		KOG2768		F4RKP1	4.0e-37	158	73
Ao(Hs)	isotig00892	PF01775	Ribosomal_L18ae		N	G1XRF5	-1	Putative uncharacterized protein	7.0e-101	372	185		KOG0829		B8N180	3.0e-69	265	128
Ao(Hs)	isotig00900	PF11976	Rad60-SLD		N	G1XAE7	-1	Putative uncharacterized protein	8.0e-51	205	98		KOG1769		K1XL51	6.0e-36	154	74
Ao(Hs)	isotig00905	PF00549	Ligase_CoA		N	G1XUK7	1	Putative uncharacterized protein	8.0e-88	328	167		KOG1255		F9F5M8	5.0e-72	274	141
Ao(Hs)	isotig00906	PF02668	TauD		N	G1X1P1	1	Putative uncharacterized protein	2.0e-88	330	158				H6BS36	4.0e-57	224	109
Ao(Hs)	isotig00907				N	G1X336	1	Putative uncharacterized protein	7.0e-68	262	130				G1X336	2.0e-68	262	130
Ao(Hs)	isotig00911	PF00271	Helicase_C		N	G1X8G0	-3	Putative uncharacterized protein	2.0e-104	383	190		KOG0332		L8WTJ2	6.0e-51	204	100
Ao(Hs)	isotig00913				N	G1XFF4	-3	40S ribosomal protein S6	3.0e-72	276	168		KOG1646		K1X302	4.0e-59	231	134
Ao(Hs)	isotig00915				N	G1XTF9	1	Putative uncharacterized protein	3.0e-67	260	144				G1XTF9	8.0e-68	260	144
Ao(Hs)	isotig00931				N	G1X8M2	3	Putative uncharacterized protein	3.0e-95	353	178				G1X8M2	8.0e-96	353	178
Ao(Hs)	isotig00937			Y	N	G1XPV3	2	Putative uncharacterized protein	6.0e-83	312	173	Y			G1XL81	4.0e-42	174	78
Ao(Hs)	isotig00945	PF00833	Ribosomal_S17e		N	G1XCK1	3	Putative uncharacterized protein	5.0e-68	262	133		KOG0187		B0XS66	2.0e-57	226	116
Ao(Hs)	isotig00957	PF00956	NAP		N	G1XUK9	2	Putative uncharacterized protein	8.0e-138	494	245		KOG1507		B0Y364	5.0e-104	380	181
Ao(Hs)	isotig00961				Y	G1XQX2	-3	Putative uncharacterized protein	8.0e-34	149	69	Y			G1XQX2	2.0e-34	149	69
Ao(Hs)	isotig00963	PF00080	Sod_Cu		N	G1XLM2	-3	Superoxide dismutase [Cu-Zn]	3.0e-84	316	154		KOG0441	1.15.1.1	D5G966	3.0e-65	251	118
Ao(Hs)	isotig00964	PF00957	Synaptobrevin		N	G1XH05	3	Putative uncharacterized protein	2.0e-32	144	69		KOG0860		H6BY56	2.0e-24	116	52
Ao(Hs)	isotig00975	PF03949	Malic_M		N	G1X5J0	-2	Malic enzyme	1.0e-65	254	125		KOG1257		G2WU50	1.0e-40	169	81
Ao(Hs)	isotig00979	PF00380	Ribosomal_S9		N	G1XJA0	3	Putative uncharacterized protein	6.0e-75	285	143		KOG1753		J3NIL3	6.0e-61	237	115
Ao(Hs)	isotig00982	PF00293	NUDIX		N	G1X0C1	-2	Putative uncharacterized protein	5.0e-111	405	199		KOG0142		F2PHB0	2.0e-70	268	134
Ao(Hs)	isotig00986	PF01090	Ribosomal_S19e		N	G1XEB8	-2	Putative uncharacterized protein	4.0e-74	283	139		KOG3411		P27073	2.0e-58	228	113
Ao(Hs)	isotig00994				Y
Ao(Hs)	isotig00999	PF00467,PF01929	KOW,Ribosomal_L14e		N	G1XLS0	-3	Putative uncharacterized protein	2.0e-64	250	128		KOG3421		F0UVB1	1.0e-31	139	74
Ao(Hs)	isotig01005				N	G1WZS2	-1	Putative uncharacterized protein	4.0e-131	472	235		KOG1491		C8VSF4	5.0e-109	397	192
Ao(Hs)	isotig01006	PF03939,PF00276	Ribosomal_L23eN,Ribosomal_L23		N	G1XKA1	-1	Putative uncharacterized protein	1.0e-64	251	127		KOG1751		F7W7I3	8.0e-48	193	96
Ao(Hs)	isotig01008	PF04699	P16-Arc		N	G1X047	2	Actin-related protein 2/3 complex subunit	6.0e-77	292	164		KOG3380		G1X047	2.0e-77	292	164
Ao(Hs)	isotig01013	PF01185	Hydrophobin	Y	N	G1X119	1	Putative uncharacterized protein	2.0e-60	237	135	Y			G1X119	6.0e-61	237	135
Ao(Hs)	isotig01016	PF01641	SelR		N	H072_4972	1		1.0e-74	255	122		KOG0856		H6C1Q8	1.0e-53	206	92
Ao(Hs)	isotig01019	PF00828	Ribosomal_L18e		N	G1XLP9	-1	60S ribosomal protein L18	2.0e-58	231	166		KOG1714		J5JMG2	8.0e-45	183	121
Ao(Hs)	isotig01027	PF01198	Ribosomal_L31e		N	G1XE22	-1	Putative uncharacterized protein	7.0e-62	242	120		KOG0893		C0S9C2	3.0e-45	184	92
Ao(Hs)	isotig01029	PF04062	P21-Arc		N	G1XU21	-1	Putative uncharacterized protein	3.0e-104	382	189		KOG3155		K1WFH2	2.0e-63	245	122
Ao(Hs)	isotig01030	PF02823	ATP-synt_DE_N		N	G1XGM2	-3	Putative uncharacterized protein	1.0e-77	294	169		KOG1758		P56525	2.0e-55	218	112
Ao(Hs)	isotig01035	PF00334	NDK		N	G1X2E4	2	Putative uncharacterized protein	2.0e-83	313	153		KOG0888		E9F232	9.0e-67	256	126
Ao(Hs)	isotig01039	PF12678	zf-rbx1		N	K1WMF8	3	Ring-box 1	1.0e-49	201	88		KOG2930		L8FMP8	8.0e-50	200	87
Ao(Hs)	isotig01046	PF00085	Thioredoxin		N	G1XNB1	1	Thioredoxin	2.0e-58	230	112		KOG0907		G1XNB1	5.0e-59	230	112
Ao(Hs)	isotig01053	PF01199	Ribosomal_L34e		N	G1XED9	-2	Putative uncharacterized protein	1.0e-50	204	99		KOG1790		G2X681	4.0e-38	161	81
Ao(Hs)	isotig01059	PF03501	S10_plectin		N	H072_934	-3		2.0e-55	220	107		KOG3344		L2GGD1	2.0e-49	198	90
Ao(Hs)	isotig01060	PF00828	Ribosomal_L18e		N	G1X675	-3	Putative uncharacterized protein	4.0e-76	289	137		KOG1742		C6H907	8.0e-62	239	105
Ao(Hs)	isotig01063				Y
Ao(Hs)	isotig01074				Y	G1XP27	1	Putative uncharacterized protein	1.0e-70	271	130				G1XP27	3.0e-71	271	130
Ao(Hs)	isotig01077				Y										G1X9F4	5.0e-11	71	66
Ao(Hs)	isotig01081	PF01432	Peptidase_M3		N	G1XCI7	1	Putative uncharacterized protein	1.0e-103	380	180		KOG2089		C9S729	3.0e-62	241	117
Ao(Hs)	isotig01082	PF00338	Ribosomal_S10		N	G1XKS2	-2	Putative uncharacterized protein	8.0e-59	231	118		KOG0900		Q0CKT3	2.0e-41	172	93
Ao(Hs)	isotig01085	PF00106	adh_short		N	G1XGZ2	-1	Putative uncharacterized protein	3.0e-104	382	192		KOG0725		G4UCI6	1.0e-75	286	138
Ao(Hs)	isotig01099	PF00731	AIRC		N	G1XGB5	1	Putative uncharacterized protein	2.0e-73	280	163		KOG2835		A5A0Q9	7.0e-36	153	92
Ao(Hs)	isotig01100	PF01453	B_lectin		N	G1X0W0	-3	Putative uncharacterized protein	1.0e-66	257	118				C5NZN0	5.0e-43	177	83
Ao(Hs)	isotig01112	PF00416	Ribosomal_S13		N	G1XIX0	3	Putative uncharacterized protein	3.0e-61	239	133		KOG3311		B2AWD7	4.0e-53	211	115
Ao(Hs)	isotig01114	PF01776	Ribosomal_L22e		N	G1XNS7	-3	Putative uncharacterized protein	2.0e-50	203	117		KOG3434		K1X8I5	3.0e-33	145	87
Ao(Hs)	isotig01115				Y
Ao(Hs)	isotig01121	PF01248	Ribosomal_L7Ae		N	H072_8357	2		2.0e-55	220	111		KOG2988		D5GHR0	3.0e-50	201	99
Ao(Hs)	isotig01124	PF01907	Ribosomal_L37e		N	G1XD19	1	Putative uncharacterized protein	3.0e-47	193	101		KOG3475		L2FLT3	7.0e-33	143	73
Ao(Hs)	isotig01125	PF01172	SBDS		N	G1XR63	3	Putative uncharacterized protein	4.0e-67	192	96				G1XR63	1.0e-67	192	96
Ao(Hs)	isotig01128	PF05730	CFEM	Y	N	G1XST6	-1	Putative uncharacterized protein	2.0e-57	209	147	Y			G1XST6	5.0e-58	209	147
Ao(Hs)	isotig01130				N	G1XF27	-2	Putative uncharacterized protein	6.0e-87	325	147	Y	KOG4157
Ao(Hs)	isotig01135	PF00238	Ribosomal_L14		N	G1XEK1	-3	Putative uncharacterized protein	2.0e-73	280	140		KOG0901		E4ZIZ2	4.0e-63	244	119
Ao(Hs)	isotig01142	PF08069,PF00312	Ribosomal_S13_N,Ribosomal_S15		N	G1X4T7	1	Putative uncharacterized protein	2.0e-80	303	152		KOG0400		F0XHI2	9.0e-68	259	122
Ao(Hs)	isotig01143	PF00164	Ribosomal_S12		N	G1XPZ0	1	Putative uncharacterized protein	9.0e-83	311	154		KOG1749,KOG2600		G1XPZ0	3.0e-83	311	154
Ao(Hs)	isotig01146	PF00838	TCTP		N	G1XJV9	3	Putative uncharacterized protein	2.0e-83	313	168		KOG1727		G3J661	2.0e-47	191	115
Ao(Hs)	isotig01149	PF00935	Ribosomal_L44		N	K1WU21	-2	Putative 60S ribosomal protein L44	2.0e-56	223	108		KOG3464		K9FAF5	1.0e-54	215	104
Ao(Hs)	isotig01159	PF00004	AAA		N	G1X322	-2	Putative uncharacterized protein	4.0e-112	408	207		KOG0728		I2JSQ0	8.0e-103	375	188
Ao(Hs)	isotig01164	PF01158	Ribosomal_L36e		N	G1X990	-2	60S ribosomal protein L36	4.0e-38	162	96		KOG3452		C6H8T6	7.0e-27	123	71
Ao(Hs)	isotig01172	PF00254	FKBP_C		N	G1XJA9	1	Peptidyl-prolyl cis-trans isomerase	1.0e-53	214	104		KOG0544		Q6CX30	7.0e-33	143	64
Ao(Hs)	isotig01176				Y
Ao(Hs)	isotig01182			Y	N	G1XD58	-2	Putative uncharacterized protein	3.0e-64	249	126		KOG1464		UPI0001586C64	5.0e-37	157	78
Ao(Hs)	isotig01197	PF14200	RicinB_lectin_2		N	G1X3G7	-2	Putative uncharacterized protein	4.0e-78	295	134				G1X3G7	1.0e-78	295	134
Ao(Hs)	isotig01201				N	G1XQI5	1	Putative uncharacterized protein	2.0e-83	313	144				G1XQI5	4.0e-84	313	144
Ao(Hs)	isotig01206	PF01230	HIT		N	G1XHL1	-2	Putative uncharacterized protein	5.0e-57	225	116		KOG3275		D5GDP6	1.0e-44	182	86
Ao(Hs)	isotig01209				N	G1X629	-2	Putative uncharacterized protein	1.0e-27	127	81		KOG1950,KOG4368
Ao(Hs)	isotig01210				Y	G1XQR9	-1	Putative uncharacterized protein	1.0e-50	201	110	Y			G1XQR9	3.0e-51	201	110
Ao(Hs)	isotig01229	PF04758	Ribosomal_S30		N	G1XNW2	2	Putative uncharacterized protein	3.0e-14	83	61		KOG0009		C0SFL4	3.0e-13	78	57
Ao(Hs)	isotig01231			Y	Y	G1XSZ7	2	Putative uncharacterized protein	3.0e-34	149	76	Y			G1XSZ7	8.0e-35	149	76
Ao(Hs)	isotig01238	PF00253	Ribosomal_S14		N	H072_6982	-3		2.0e-24	116	51		KOG3506		E4ZYN4	6.0e-23	110	51
Ao(Hs)	isotig01239	PF00411	Ribosomal_S11		N	G1XJA4	-3	Putative uncharacterized protein	2.0e-55	220	127		KOG0407		P62263	8.0e-50	199	113
Ao(Hs)	isotig01241				Y	G1XL60	1	Putative uncharacterized protein	9.0e-64	247	116	Y			G1XL60	3.0e-64	247	116
Ao(Hs)	isotig01242				N	G1X8C0	-1	Putative uncharacterized protein	2.0e-70	270	136		KOG2571,KOG1985		C6HPH6	2.0e-37	158	76
Ao(Hs)	isotig01251	PF03694	Erg28		N	G1XSQ8	-2	Putative uncharacterized protein	6.0e-73	278	132		KOG3455		G1XSQ8	2.0e-73	278	132
Ao(Hs)	isotig01255				N	G1X8K2	-2	Glutathione peroxidase	7.0e-89	330	166		KOG1651		G3J8T2	5.0e-54	213	102
Ao(Hs)	isotig01257				Y
Ao(Hs)	isotig01258				N	G1XBP4	1	Putative uncharacterized protein	4.0e-48	195	111				G1XBP4	1.0e-48	195	111
Ao(Hs)	isotig01259				N	G1XS97	3	Putative uncharacterized protein	7.0e-54	214	101		KOG4710		G1XS97	2.0e-54	214	101
Ao(Hs)	isotig01262				N	G1XGN7	3	Putative uncharacterized protein	2.0e-67	259	179		KOG2072,KOG1995		Q0V6S4	7.0e-18	93	74
Ao(Hs)	isotig01265	PF00428	Ribosomal_60s		N	G1X570	1	Putative uncharacterized protein	2.0e-27	126	109		KOG1762		G3JUX2	9.0e-21	102	79
Ao(Hs)	isotig01266				N	G1XJV0	3	Putative uncharacterized protein	4.0e-63	238	164				G1XJV0	1.0e-63	238	164
Ao(Hs)	isotig01267	PF02866	Ldh_1_C		N	G1XRY2	2	Malate dehydrogenase	6.0e-80	301	152		KOG1494	1.1.1.37
Ao(Hs)	isotig01268	PF01200	Ribosomal_S28e		N	G1X7F7	-2	Putative uncharacterized protein	2.0e-17	93	47		KOG3502		F0XRX7	2.0e-16	88	43
Ao(Hs)	isotig01273	PF06071	YchF-GTPase_C		N	G1WZS2	-1	Putative uncharacterized protein	6.0e-58	228	142		KOG1491		H0EJ57	4.0e-36	153	84
Ao(Hs)	isotig01274	PF04248	DUF427		N	G1X377	-1	Putative uncharacterized protein	3.0e-55	219	116				G9MT08	4.0e-24	114	52
Ao(Hs)	isotig01279	PF00410	Ribosomal_S8		N	G1XJC6	1	Putative uncharacterized protein	2.0e-68	262	130		KOG1754		K3XLU5	3.0e-54	214	103
Ao(Hs)	isotig01285	PF01780	Ribosomal_L37ae		N	H072_7960	-1		3.0e-34	149	92		KOG0402		G1X4B4	7.0e-31	136	85
Ao(Hs)	isotig01286				Y	G1X6I6	-2	Putative uncharacterized protein	1.0e-49	200	104				G1X6I6	4.0e-50	200	104
Ao(Hs)	isotig01288	PF05730	CFEM	Y	N	G1X7S1	-3	Putative uncharacterized protein	5.0e-39	165	165	Y	KOG0260		B1NNU0	5.0e-29	130	74
Ao(Hs)	isotig01294				N	G1XLP0	-2	Putative uncharacterized protein	7.0e-65	251	132		KOG3598		G1XLP0	2.0e-65	251	132
Ao(Hs)	isotig01295	PF01779	Ribosomal_L29e		N	G1XGL0	-1	Putative uncharacterized protein	2.0e-29	133	63		KOG3504		B2W8S6	7.0e-25	116	54
Ao(Hs)	isotig01296	PF00227,PF12465	Proteasome,Pr_beta_C		N	G1XGF7	-1	Proteasome subunit beta type	1.0e-70	270	135		KOG0173	3.4.25.1	G7XAA7	3.0e-42	174	89
Ao(Hs)	isotig01299	PF03297	Ribosomal_S25		N	G1XJT6	1	Putative uncharacterized protein	4.0e-31	139	72		KOG1767		G7XK88	7.0e-24	112	57
Ao(Hs)	isotig01308				N	G1XGL1	-3	Putative uncharacterized protein	2.0e-67	259	131		KOG0886		E3RCE1	1.0e-57	224	112
Ao(Hs)	isotig01310				N	G1XT79	-1	Putative uncharacterized protein	2.0e-42	176	90		KOG0046		B2ADZ6	4.0e-31	136	67
Ao(Hs)	isotig01311				N	G1XUA3	1	Putative uncharacterized protein	4.0e-26	76	36				G1XUA3	1.0e-26	76	36
Ao(Hs)	isotig01315				N	G1XSJ8	1	Putative uncharacterized protein	6.0e-90	334	159		KOG4754		G1XSJ8	1.0e-90	334	159
Ao(Hs)	isotig01320	PF02629	CoA_binding		N	G1XUK7	3	Putative uncharacterized protein	8.0e-52	207	145		KOG1255
Ao(Hs)	isotig01326				N	G1X392	-1	Putative uncharacterized protein	9.0e-72	273	149				G1X392	2.0e-72	273	149
Ao(Hs)	isotig01327				N	G1XB57	-2	Putative uncharacterized protein	2.0e-32	92	57				G1XB57	4.0e-33	92	57
Ao(Hs)	isotig01329				Y
Ao(Hs)	isotig01330				Y
Ao(Hs)	isotig01332	PF02991	Atg8		N	G1X2M5	-3	Putative uncharacterized protein	4.0e-63	245	122		KOG1654		B7SMQ7	2.0e-58	227	113
Ao(Hs)	isotig01334				Y
Ao(Hs)	isotig01338				Y
Ao(Hs)	isotig01339	PF01781	Ribosomal_L38e		N	G1X991	3	Putative uncharacterized protein	7.0e-24	114	71		KOG3499		B2VZK2	2.0e-12	74	49
Ao(Hs)	isotig01340	PF00887	ACBP		N	G1X1V8	2	Putative uncharacterized protein	2.0e-35	152	84		KOG0817		C3KIT5	1.0e-17	92	41
Ao(Hs)	isotig01341	PF09326	DUF1982		N	G1X2L1	1	Putative uncharacterized protein	3.0e-59	232	119		KOG2282		E9CT39	7.0e-29	129	68
Ao(Hs)	isotig01342				N	G1X6I6	-3	Putative uncharacterized protein	2.0e-44	182	91
Ao(Hs)	isotig01343	PF00364	Biotin_lipoyl		N	G1XHL7	-3	Putative uncharacterized protein	6.0e-50	201	102		KOG0559		C5GR54	1.0e-25	118	62
Ao(Hs)	isotig01344				N	G1X087	2	Putative uncharacterized protein	8.0e-15	73	35		KOG1673		G3JU76	4.0e-11	59	27
Ao(Hs)	isotig01345	PF05922	Inhibitor_I9		N	G1XRJ9	1	Putative uncharacterized protein	3.0e-34	149	71				G1XRJ9	6.0e-35	149	71
Ao(Hs)	isotig01346				Y
Ao(Hs)	isotig01347				Y
Ao(Hs)	isotig01348				N
Ao(Hs)	isotig01349				Y
Ad(Mh)	isotig00011				Y
Ad(Mh)	isotig00012				Y
Ad(Mh)	isotig00025	PF05922,PF00082	Inhibitor_I9,Peptidase_S8	Y	N	H072_3003	-1		0.0	558	290		KOG1916,KOG3598
Ad(Mh)	isotig00027	PF00082	Peptidase_S8		N	H072_8474	2		0.0	648	348	Y	KOG1153		B0Y473	2.0e-146	523	273
Ad(Mh)	isotig00057	PF00121,PF03134	TIM,TB2_DP1_HVA22		N	G1XKE1	2	Putative uncharacterized protein	1.0e-155	556	271		KOG0029
Ad(Mh)	isotig00058	PF13450,PF03134	NAD_binding_8,TB2_DP1_HVA22		N	G1XKE1	3	Putative uncharacterized protein	0.0	828	395		KOG0029
Ad(Mh)	isotig00059	PF00121	TIM		N	G1XKE1	2	Putative uncharacterized protein	0.0	680	341		KOG0029
Ad(Mh)	isotig00080	PF00856,PF00689,PF00069	SET,Cation_ATPase_C,Pkinase		N	G1XAJ8	-2	Putative uncharacterized protein	1.0e-111	410	256		KOG0204,KOG3771		G1XD08	4.0e-97	360	190
Ad(Mh)	isotig00081	PF00689,PF00856,PF00069	Cation_ATPase_C,SET,Pkinase		N	G1XAJ8	-2	Putative uncharacterized protein	1.0e-111	410	256		KOG0204,KOG3771
Ad(Mh)	isotig00086	PF00012,PF10712	HSP70,NAD-GH	Y	N	G1XSH8	1	Putative uncharacterized protein	0.0	1150	609	Y	KOG0100		E9EQK1	0.0	962	500
Ad(Mh)	isotig00087	PF13489	Methyltransf_23		N	G1WZN0	2	Putative uncharacterized protein	3.0e-156	558	269
Ad(Mh)	isotig00088	PF13489	Methyltransf_23		N	G1WZN0	2	Putative uncharacterized protein	2.0e-158	565	269				G1WZN0	4.0e-159	565	269
Ad(Mh)	isotig00089	PF00076	RRM_1		N	G1XR53	-3	Putative uncharacterized protein	2.0e-158	566	319		KOG0148		K1Y2H5	4.0e-143	513	284
Ad(Mh)	isotig00090	PF00076	RRM_1		N	G1XR53	-3	Putative uncharacterized protein	8.0e-145	520	287		KOG0148
Ad(Mh)	isotig00091				Y
Ad(Mh)	isotig00092	PF11489	DUF3210		N	H072_9874	3		0.0	515	321		KOG0566		G1XRN0	2.0e-136	490	273
Ad(Mh)	isotig00093	PF11489	DUF3210		N	H072_9874	3		0.0	515	321		KOG0566
Ad(Mh)	isotig00095	PF00069	Pkinase		N	H072_3458	-2		0.0	915	459		KOG0583		G1XDD9	0.0	902	454
Ad(Mh)	isotig00101	PF00009,PF03144,PF03143	GTP_EFTU,GTP_EFTU_D2,GTP_EFTU_D3		N	K2RX29	-1	HR1 repeat rho-binding protein	0.0	872	428		KOG0052		Q01765	0.0	837	411
Ad(Mh)	isotig00102	PF00009,PF03144,PF03143	GTP_EFTU,GTP_EFTU_D2,GTP_EFTU_D3		N	K2RX29	-2	HR1 repeat rho-binding protein	0.0	872	428		KOG0052
Ad(Mh)	isotig00103	PF03949,PF03143	Malic_M,GTP_EFTU_D3	Y	N	H072_7269	2		2.0e-174	618	306		KOG1257		G1X2K9	2.0e-172	609	298
Ad(Mh)	isotig00116			Y	Y
Ad(Mh)	isotig00117	PF01008	IF-2B		N	H072_7030	1		4.0e-78	298	147	Y	KOG1467,KOG1060,KOG3064
Ad(Mh)	isotig00137				N	G1XT22	-2	Putative uncharacterized protein	8.0e-37	160	95		KOG0578		G1XT22	2.0e-37	160	95
Ad(Mh)	isotig00138				N	G1XT22	-2	Putative uncharacterized protein	7.0e-37	160	95		KOG0578
Ad(Mh)	isotig00146			Y	N	H072_4891	1		3.0e-34	152	113		KOG2261
Ad(Mh)	isotig00149				Y
Ad(Mh)	isotig00150				Y
Ad(Mh)	isotig00169	PF00310,PF01380	GATase_2,SIS		N	G1X8Z2	-1	Putative uncharacterized protein	0.0	1239	655		KOG1268		C8VFD3	0.0	1078	574
Ad(Mh)	isotig00170	PF00310,PF01380	GATase_2,SIS		N	G1X8Z2	-1	Putative uncharacterized protein	0.0	1239	655		KOG1268
Ad(Mh)	isotig00171	PF00310,PF01380	GATase_2,SIS		N	G1X8Z2	-1	Putative uncharacterized protein	0.0	1239	655		KOG1268
Ad(Mh)	isotig00208	PF00248	Aldo_ket_red		N	H072_10325	-1		1.0e-135	489	226		KOG1577		Q5BDV6	4.0e-94	349	174
Ad(Mh)	isotig00221	PF00298	Ribosomal_L11		N	G1XGL1	-2	Putative uncharacterized protein	6.0e-82	309	153		KOG0886
Ad(Mh)	isotig00238	PF00649	Copper-fist		N	H072_4961	-2		0.0	758	385				G1XS88	0.0	725	383
Ad(Mh)	isotig00239	PF00649	Copper-fist		N	H072_4961	-2		0.0	702	365
Ad(Mh)	isotig00244	PF00240	ubiquitin		N	E5A9J5	-1	Putative uncharacterized protein	3.0e-167	593	305		KOG0004		L7IGX9	7.0e-165	583	300
Ad(Mh)	isotig00245	PF00240	ubiquitin		N	E5A9J5	-1	Putative uncharacterized protein	3.0e-167	593	305		KOG0004
Ad(Mh)	isotig00246	PF00010	HLH		N	G1WZV6	-2	Putative uncharacterized protein	0.0	787	442		KOG1318		G1WZV6	0.0	787	442
Ad(Mh)	isotig00254	PF00170	bZIP_1		N	H072_4559	1		5.0e-168	598	371		KOG0161,KOG4701
Ad(Mh)	isotig00256	PF01433,PF11838,PF00013	Peptidase_M1,DUF3358,KH_1	Y	N	H072_9309	-3		0.0	1456	737		KOG1046		C0NNC2	0.0	1072	539
Ad(Mh)	isotig00262				N	H072_6433	-1		0.0	988	593				G1X898	0.0	943	571
Ad(Mh)	isotig00263				N	H072_8029	-3		1.0e-39	170	87		KOG1324		G1X446	5.0e-30	137	75
Ad(Mh)	isotig00270	PF00569	ZZ		N	H072_4715	-2		0.0	894	481		KOG4582,KOG1280		G1X8F9	0.0	866	476
Ad(Mh)	isotig00271	PF00569	ZZ		N	H072_4715	-2		0.0	894	481		KOG4582,KOG1280
Ad(Mh)	isotig00276	PF00069	Pkinase		N	H072_3379	1		0.0	739	391		KOG1163		J4HY43	1.0e-157	561	262
Ad(Mh)	isotig00277	PF00069	Pkinase		N	G1XCT4	1	Putative uncharacterized protein	0.0	628	313		KOG1163
Ad(Mh)	isotig00283	PF01851	PC_rep		N	H072_8207	3		0.0	1516	783		KOG2005		Q5BH55	0.0	1137	568
Ad(Mh)	isotig00284	PF00069,PF12063	Pkinase,DUF3543		N	G1X9C7	-3	Putative uncharacterized protein	0.0	1392	748		KOG0595		G1X9C7	0.0	1392	748
Ad(Mh)	isotig00285	PF12063	DUF3543		N	G1X9C7	-1	Putative uncharacterized protein	0.0	733	414		KOG0595
Ad(Mh)	isotig00288				N	H072_1771	-1		2.0e-162	579	325
Ad(Mh)	isotig00289				N	H072_1771	-1		7.0e-170	603	321				G1XG95	3.0e-165	586	316
Ad(Mh)	isotig00290	PF00610,PF00615	DEP,RGS		N	H072_3349	-2		0.0	704	383		KOG3589
Ad(Mh)	isotig00291	PF00610,PF00615	DEP,RGS		N	H072_3349	-2		0.0	781	423		KOG3589		G1XT18	0.0	775	427
Ad(Mh)	isotig00298	PF02366,PF02815	PMT,MIR		N	H072_3360	-2		0.0	1494	729		KOG3359		G4U5Y4	0.0	1098	547
Ad(Mh)	isotig00299	PF02815	MIR		N	H072_3360	-2		0.0	907	436		KOG3359
Ad(Mh)	isotig00301	PF02985,PF01294	HEAT,Ribosomal_L13e		N	H072_4848	3		5.0e-96	358	173		KOG2023
Ad(Mh)	isotig00302	PF01145,PF13513	Band_7,HEAT_EZ		N	H072_8981	-3		0.0	767	443		KOG2668
Ad(Mh)	isotig00306				N	H072_10646	-1		2.0e-129	469	323		KOG1924		G1XHF4	2.0e-120	437	292
Ad(Mh)	isotig00307				N	H072_10646	-2		3.0e-143	514	443		KOG1924
Ad(Mh)	isotig00308	PF00909,PF04073	Ammonium_transp,YbaK		N	H072_2462	-3		0.0	796	413		KOG0682		P41948	5.0e-129	466	259
Ad(Mh)	isotig00309	PF04073,PF00587,PF03129,PF09180	YbaK,tRNA-synt_2b,HGTP_anticodon,ProRS-C_1		N	G1WZH4	-2	Putative uncharacterized protein	0.0	1156	561		KOG4163		O60155	0.0	835	425
Ad(Mh)	isotig00314	PF08740,PF00004	BCS1_N,AAA		N	G1XIP4	-3	Putative uncharacterized protein	0.0	681	331		KOG0743		G1XIP4	0.0	681	331
Ad(Mh)	isotig00324	PF00149	Metallophos		N	G1XGN3	2	Serine/threonine-protein phosphatase	0.0	676	325		KOG0374	3.1.3.16	Q9UW86	1.0e-176	624	299
Ad(Mh)	isotig00325	PF00149	Metallophos		N	G1XGN3	2	Serine/threonine-protein phosphatase	3.0e-178	631	304		KOG0374	3.1.3.16
Ad(Mh)	isotig00330	PF00012	HSP70		N	H072_2875	1		0.0	1064	524		KOG0100		G1X914	0.0	1056	520
Ad(Mh)	isotig00332	PF00009,PF03144,PF03764,PF00679	GTP_EFTU,GTP_EFTU_D2,EFG_IV,EFG_C		N	G0S5T7	-2	Putative elongation factor	0.0	1287	644		KOG0469		F0XGD3	0.0	1256	636
Ad(Mh)	isotig00336	PF10075	PCI_Csn8		N	H072_4507	-1		4.0e-154	551	269				G1XK34	5.0e-154	549	260
Ad(Mh)	isotig00342	PF00226,PF00684,PF01556	DnaJ,DnaJ_CXXCXGXG,DnaJ_C		N	H072_6776	-2		0.0	684	355		KOG0712		L8FY94	9.0e-146	521	272
Ad(Mh)	isotig00343	PF00226,PF00684,PF01556	DnaJ,DnaJ_CXXCXGXG,DnaJ_C		N	H072_6776	-2		0.0	684	355		KOG0712
Ad(Mh)	isotig00346			Y	N	G1XKK0	2	Putative uncharacterized protein	1.0e-141	509	261	Y			G1XKK0	3.0e-142	509	261
Ad(Mh)	isotig00347			Y	N	G1XKK0	2	Putative uncharacterized protein	1.0e-141	509	261	Y
Ad(Mh)	isotig00350	PF08079,PF00327,PF00347	Ribosomal_L30_N,Ribosomal_L30,Ribosomal_L6		N	G1XCG7	-1	Putative uncharacterized protein	9.0e-112	410	224		KOG3184		O60143	2.0e-80	304	157
Ad(Mh)	isotig00351	PF08079,PF00327	Ribosomal_L30_N,Ribosomal_L30		N	H072_7449	-3		2.0e-111	409	225		KOG3184
Ad(Mh)	isotig00352	PF00270,PF00271	DEAD,Helicase_C		N	H072_10748	-2		0.0	880	462		KOG0335,KOG1984,KOG4211		A2QI25	0.0	771	402
Ad(Mh)	isotig00356	PF01803	LIM_bind		N	H072_6985	2		1.0e-116	427	226		KOG1984,KOG1924		F0ULS0	2.0e-94	351	184
Ad(Mh)	isotig00358	PF01676,PF06415	Metalloenzyme,iPGM_N		N	G1X6Z5	1	Putative uncharacterized protein	0.0	870	420		KOG4513		L2FHY6	0.0	660	327
Ad(Mh)	isotig00359	PF01676,PF06415	Metalloenzyme,iPGM_N		N	G1X6Z5	2	Putative uncharacterized protein	0.0	925	449		KOG4513		L8GDS4	0.0	692	346
Ad(Mh)	isotig00374	PF00324	AA_permease		N	H072_10185	-3		0.0	895	495		KOG1286		C8V2E0	2.0e-175	619	353
Ad(Mh)	isotig00388	PF02535	Zip		N	G1XL56	-1	Putative uncharacterized protein	5.0e-176	443	255		KOG1558
Ad(Mh)	isotig00389	PF02535	Zip		N	G1XL56	-1	Putative uncharacterized protein	0.0	641	354		KOG1558		G1XL56	0.0	641	354
Ad(Mh)	isotig00398	PF01987	AIM24		N	H072_10259	1		7.0e-120	437	265		KOG1924		D5GAL7	1.0e-95	354	181
Ad(Mh)	isotig00399	PF01987	AIM24		N	H072_10259	1		6.0e-120	437	265		KOG1924
Ad(Mh)	isotig00405	PF01546,PF07687	Peptidase_M20,M20_dimer		N	G1X8C3	1	Putative uncharacterized protein	0.0	821	415		KOG2276		C1HDT8	0.0	654	335
Ad(Mh)	isotig00414				N	H072_6293	-3		0.0	684	357				G1X5N4	0.0	683	354
Ad(Mh)	isotig00415				N	H072_6293	-3		3.0e-130	471	254
Ad(Mh)	isotig00422	PF00022	Actin		N	I8IQ77	1	Actin	0.0	753	374		KOG0676		P63261	0.0	704	339
Ad(Mh)	isotig00423	PF00022	Actin		N	I8IQ77	2	Actin	0.0	753	374		KOG0676
Ad(Mh)	isotig00424	PF00481	PP2C		N	H072_10877	-2		0.0	713	379		KOG0697,KOG1305		G4UGZ6	1.0e-158	563	290
Ad(Mh)	isotig00438				N	G1XPD4	-3	Putative uncharacterized protein	1.0e-16	94	75				G1XPD4	3.0e-17	94	75
Ad(Mh)	isotig00439				N	G1XPD4	-3	Putative uncharacterized protein	1.0e-16	94	75
Ad(Mh)	isotig00442	PF12349,PF00861,PF14204	Sterol-sensing,Ribosomal_L18p,Ribosomal_L18_c		N	G1X2P1	-3	Putative uncharacterized protein	3.0e-126	458	241		KOG0875
Ad(Mh)	isotig00443	PF14204	Ribosomal_L18_c		N	G1X2P1	-1	Putative uncharacterized protein	1.0e-131	467	245		KOG0875		C0NRD6	3.0e-107	392	189
Ad(Mh)	isotig00446	PF00352	TBP		N	H072_9527	2		6.0e-111	407	206		KOG3302		Q12731	3.0e-98	363	190
Ad(Mh)	isotig00447	PF00352	TBP		N	H072_9527	2		6.0e-111	407	206		KOG3302
Ad(Mh)	isotig00452	PF00025	Arf		N	G1XNU2	-2	Putative uncharacterized protein	4.0e-95	354	176		KOG0070		I1Q940	9.0e-87	325	158
Ad(Mh)	isotig00453	PF00025	Arf		N	G1XNU2	-3	Putative uncharacterized protein	3.0e-95	354	176		KOG0070
Ad(Mh)	isotig00458	PF00056,PF02866	Ldh_1_N,Ldh_1_C		N	H072_4910	-1		9.0e-142	509	275		KOG1494		E9EKP2	2.0e-111	406	222
Ad(Mh)	isotig00459	PF00056,PF02866	Ldh_1_N,Ldh_1_C		N	H072_4910	-1		8.0e-142	509	275		KOG1494
Ad(Mh)	isotig00477				N	H072_10060	-3		1.0e-29	137	85
Ad(Mh)	isotig00484	PF03547,PF02991	Mem_trans,Atg8		N	H072_4840	2		4.0e-112	411	237		KOG2722
Ad(Mh)	isotig00498	PF00083,PF00664	Sugar_tr,ABC_membrane		N	G1X3P6	-3	Putative uncharacterized protein	0.0	864	474		KOG0254		C1H0W2	1.0e-164	584	317
Ad(Mh)	isotig00526	PF13417,PF00043,PF00647	GST_N_3,GST_C,EF1G		N	H072_4898	-2		0.0	645	341		KOG1627,KOG0867		E3RJJ0	6.0e-125	451	242
Ad(Mh)	isotig00527	PF13417,PF00043,PF00647	GST_N_3,GST_C,EF1G		N	H072_4898	-2		5.0e-155	553	300		KOG1627,KOG0867
Ad(Mh)	isotig00554	PF00190	Cupin_1	Y	N	H072_5601	2		7.0e-118	429	211	Y			G1WZB7	8.0e-106	387	197
Ad(Mh)	isotig00555	PF00190	Cupin_1	Y	N	H072_5601	2		5.0e-71	273	135	Y
Ad(Mh)	isotig00564	PF01280	Ribosomal_L19e		N	H072_3687	2		7.0e-75	286	183		KOG1696,KOG2177		E9DTF2	6.0e-66	255	140
Ad(Mh)	isotig00603				N	G1XEI3	2	Putative uncharacterized protein	2.0e-15	88	57		KOG0032
Ad(Mh)	isotig00610	PF00106	adh_short		N	H072_11186	-1		8.0e-137	492	244		KOG1014		Q0CY11	1.0e-95	353	180
Ad(Mh)	isotig00612	PF13499	EF_hand_5		N	Q2GXM7	-1	Calmodulin	3.0e-76	291	146		KOG0027		E9EFB4	8.0e-70	268	135
Ad(Mh)	isotig00613	PF13499	EF_hand_5		N	Q2GXM7	-3	Calmodulin	2.0e-76	291	146		KOG0027
Ad(Mh)	isotig00614			Y	Y
Ad(Mh)	isotig00615				Y
Ad(Mh)	isotig00618	PF00631	G-gamma		N	H072_7523	1		1.0e-39	169	83				K9J9R0	3.0e-23	113	54
Ad(Mh)	isotig00648	PF03931,PF01466,PF06391	Skp1_POZ,Skp1,MAT1		N	G1XDE3	-1	Putative uncharacterized protein	5.0e-70	271	145		KOG1724		D4D8B2	3.0e-65	253	140
Ad(Mh)	isotig00668	PF00538	Linker_histone		N	G1X8P0	1	Putative uncharacterized protein	1.0e-44	186	94				G1X8P0	3.0e-45	186	94
Ad(Mh)	isotig00669	PF00538	Linker_histone		N	G1X8P0	2	Putative uncharacterized protein	5.0e-16	90	43
Ad(Mh)	isotig00671				Y
Ad(Mh)	isotig00686				N	G1XBY6	3	Putative uncharacterized protein	1.0e-80	306	201				G1XBY6	4.0e-81	306	201
Ad(Mh)	isotig00690				N	H072_1656	2		3.0e-48	197	103				G1X336	8.0e-46	187	98
Ad(Mh)	isotig00691				N	H072_1656	1		9.0e-47	192	101
Ad(Mh)	isotig00822	PF00173	Cyt-b5		N	G1X1N4	-2	Putative uncharacterized protein	4.0e-35	153	87		KOG2404,KOG0537
Ad(Mh)	isotig00823	PF00173	Cyt-b5		N	G1X1N4	-3	Putative uncharacterized protein	7.0e-32	140	85		KOG2404,KOG0537
Ad(Mh)	isotig00915	PF02854	MIF4G		N	H072_5714	3		0.0	944	550		KOG0401,KOG0163,KOG1984,KOG0905		G1XJW1	0.0	877	506
Ad(Mh)	isotig00918	PF02364	Glucan_synthase		N	H072_1980	-2		0.0	2831	1399		KOG0916		G3J3K0	0.0	2281	1109
Ad(Mh)	isotig00919	PF00173,PF03142,PF08766	Cyt-b5,Chitin_synth_2,DEK_C		N	G1XRP4	3	Putative uncharacterized protein	0.0	2466	1268		KOG2571,KOG0162,KOG0537		D5GHU4	0.0	1618	865
Ad(Mh)	isotig00920	PF01394,PF09268,PF13838,PF00637	Clathrin_propel,Clathrin-link,Clathrin_H_link,Clathrin		N	H072_10764	-1		0.0	2983	1548		KOG0985		Q0UXK7	0.0	1960	1025
Ad(Mh)	isotig00921	PF00773	RNB		N	G1XPC7	-2	Putative uncharacterized protein	0.0	1541	887		KOG2102,KOG3598		D5GFP8	0.0	1041	612
Ad(Mh)	isotig00924	PF08354,PF13452,PF01575,PF00698	DUF1729,zf-MaoC,MaoC_dehydratas,Acyl_transf_1		N	H072_9458	-3		0.0	2899	1424		KOG0873,KOG2926,KOG1206		L7IEW6	0.0	2225	1083
Ad(Mh)	isotig00925	PF13561,PF00109,PF02801,PF01648	adh_short_C2,ketoacyl-synt,Ketoacyl-synt_C,ACPS		N	H072_1648	-3		0.0	2511	1272		KOG1394,KOG0725		P78615	0.0	1932	956
Ad(Mh)	isotig00927	PF00672,PF00512,PF02518,PF00072	HAMP,HisKA,HATPase_c,Response_reg		N	H072_2827	-1		0.0	2064	1105		KOG0519,KOG0994		C0SFB7	0.0	1413	745
Ad(Mh)	isotig00929	PF00443	UCH		N	H072_11509	1		0.0	1716	970		KOG1870,KOG1865,KOG2273,KOG1916,KOG1984		G1XV35	0.0	1549	895
Ad(Mh)	isotig00930	PF00664,PF00005,PF07673	ABC_membrane,ABC_tran,DUF1602	Y	N	H072_6948	2		0.0	1860	1000		KOG0055		K1WL52	0.0	1394	748
Ad(Mh)	isotig00931				N	H072_1191	1		0.0	739	474				G1X822	0.0	714	475
Ad(Mh)	isotig00932	PF08326,PF01039	ACC_central,Carboxyl_trans		N	G1X4I9	1	Putative uncharacterized protein	0.0	2329	1161		KOG0368		B6K3W9	0.0	1513	775
Ad(Mh)	isotig00934				N	H072_725	-2		0.0	679	391		KOG1144,KOG0100,KOG0250
Ad(Mh)	isotig00941	PF11754	Velvet		N	H072_6079	-2		0.0	705	482		KOG0260		G1XMG5	0.0	692	469
Ad(Mh)	isotig00943	PF00289,PF02786,PF02785,PF00682,PF02436,PF00364	CPSase_L_chain,CPSase_L_D2,Biotin_carb_C,HMGL-like,PYC_OADA,Biotin_lipoyl		N	H072_10766	-2		0.0	1922	1072		KOG0369		J5JXL6	0.0	1611	893
Ad(Mh)	isotig00944	PF08407,PF01644	Chitin_synth_1N,Chitin_synth_1		N	H072_1334	-1		0.0	1611	810		KOG2571		P30602	0.0	1109	567
Ad(Mh)	isotig00945	PF00069	Pkinase		N	G1XKR6	-1	Putative uncharacterized protein	0.0	965	668		KOG0585,KOG0260		G1XKR6	0.0	965	668
Ad(Mh)	isotig00946	PF00690,PF00122,PF00702	Cation_ATPase_N,E1-E2_ATPase,Hydrolase		N	G1X2M9	3	Putative uncharacterized protein	0.0	1602	884		KOG0205		P07038	0.0	1385	752
Ad(Mh)	isotig00951	PF03370	CBM_21		N	G1X4F7	-1	Putative uncharacterized protein	0.0	947	552		KOG3986		G1X4F7	0.0	947	552
Ad(Mh)	isotig00952	PF01851	PC_rep		N	H072_3966	1		0.0	1492	932		KOG2062		G1WXN7	0.0	1447	912
Ad(Mh)	isotig00954	PF06011	TRP	Y	N	H072_4720	1		0.0	1088	648	Y			G1X8G6	0.0	1081	633
Ad(Mh)	isotig00955				N	H072_2876	-2		7.0e-130	441	239		KOG4645		G1X913	1.0e-128	420	220
Ad(Mh)	isotig00960	PF13519,PF00179	VWA_2,UQ_con		N	H072_2874	-1		0.0	1382	685		KOG0417		G1X915	0.0	1358	674
Ad(Mh)	isotig00961	PF01485	IBR		N	H072_622	-3		1.0e-74	287	156		KOG1812,KOG3771		G1XIY1	4.0e-64	250	136
Ad(Mh)	isotig00965	PF00046	Homeobox		N	H072_3561	-3		0.0	1105	583		KOG0487		G1X6D2	0.0	1077	577
Ad(Mh)	isotig00968	PF00170	bZIP_1		N	H072_7690	2		0.0	736	431		KOG0161		G1XBM9	0.0	711	420
Ad(Mh)	isotig00973	PF00005	ABC_tran		N	G1XRX3	-2	Putative uncharacterized protein	0.0	1577	812		KOG0062		Q5EMW1	0.0	1155	616
Ad(Mh)	isotig00974	PF00264	Tyrosinase	Y	N	H072_7156	-3		3.0e-117	429	278	Y			G1XN75	4.0e-113	413	284
Ad(Mh)	isotig00975	PF00899,PF10585,PF02134,PF09358	ThiF,UBA_e1_thiolCys,UBACT,UBA_e1_C		N	H072_2288	-3		0.0	1812	900		KOG2012		G9N5L1	0.0	1378	688
Ad(Mh)	isotig00981	PF08581,PF00400	Tup_N,WD40		N	G1X9M4	-2	Putative uncharacterized protein	2.0e-167	596	304		KOG0266		G1X9M4	4.0e-168	596	304
Ad(Mh)	isotig00987	PF00330,PF00694	Aconitase,Aconitase_C		N	H072_7041	3		0.0	1435	741		KOG0453		Q0CSK9	0.0	1107	582
Ad(Mh)	isotig00988	PF13589,PF00183	HATPase_c_3,HSP90		N	H072_7513	2		0.0	1078	631		KOG0019		C6HA52	0.0	647	347
Ad(Mh)	isotig00991				N	H072_8050	1		6.0e-66	258	223				G1X424	1.0e-53	215	183
Ad(Mh)	isotig00994	PF00013,PF08785	KH_1,Ku_PK_bind		N	G1XAQ2	2	Putative uncharacterized protein	5.0e-173	614	335		KOG2190		Q5B4I4	7.0e-119	432	257
Ad(Mh)	isotig00996	PF03810,PF13513	IBN_N,HEAT_EZ		N	G1XJD4	-1	Putative uncharacterized protein	0.0	1427	759		KOG1241		G3JG78	0.0	948	527
Ad(Mh)	isotig00997				N	H072_3315	-3		5.0e-40	172	74		KOG3598		G1XSX2	2.0e-39	168	71
Ad(Mh)	isotig01000	PF00350,PF01031,PF02212	Dynamin_N,Dynamin_M,GED		N	H072_6961	-1		0.0	1278	664		KOG0446		C6HFE6	0.0	1095	576
Ad(Mh)	isotig01006	PF00343	Phosphorylase		N	H072_669	-3		0.0	1564	778		KOG2099		Q0U454	0.0	1283	629
Ad(Mh)	isotig01008	PF01433,PF11838	Peptidase_M1,DUF3358		N	H072_3011	3		0.0	1425	718		KOG1046		D5G7H3	0.0	972	498
Ad(Mh)	isotig01015	PF01822	WSC		N	H072_8090	-1		7.0e-71	275	213	Y	KOG4157		F0XJM3	9.0e-53	213	172
Ad(Mh)	isotig01018				N	H072_10398	1		0.0	659	332				G1X043	0.0	638	327
Ad(Mh)	isotig01020				N	H072_8963	2		0.0	1295	644		KOG1329,KOG1984,KOG0113		G1XHA3	0.0	1283	639
Ad(Mh)	isotig01021	PF00459	Inositol_P		N	G1X363	-1	Putative uncharacterized protein	4.0e-161	574	274		KOG2951		D5GMW5	4.0e-89	333	160
Ad(Mh)	isotig01023	PF02359,PF02933,PF00004	CDC48_N,CDC48_2,AAA		N	H072_7033	3		0.0	1497	796		KOG0730		P55072	0.0	1098	569
Ad(Mh)	isotig01026				N	H072_1143	1		2.0e-111	409	303		KOG1616		G1X877	4.0e-108	396	293
Ad(Mh)	isotig01029	PF08613	Cyclin		N	H072_5613	-3		0.0	702	401		KOG1674		G1WZD0	2.0e-172	610	344
Ad(Mh)	isotig01041				N	H072_9976	-1		6.0e-86	214	152				G1X8P2	8.0e-86	212	167
Ad(Mh)	isotig01044	PF13414,PF00069	TPR_11,Pkinase		N	G1XGU3	-2	Putative uncharacterized protein	5.0e-173	614	301		KOG0594,KOG1883		C1H4J4	1.0e-143	514	263
Ad(Mh)	isotig01047			Y	N	G1XAW3	1	Putative uncharacterized protein	0.0	709	441	Y	KOG0307		G1XAW3	0.0	709	441
Ad(Mh)	isotig01048				N	G1XAM7	3	Putative uncharacterized protein	6.0e-62	245	118		KOG3598		G1XAM7	1.0e-62	245	118
Ad(Mh)	isotig01049	PF00069	Pkinase		N	G1X456	-2	Putative uncharacterized protein	0.0	781	411		KOG0616		E5A0P2	2.0e-157	560	297
Ad(Mh)	isotig01055	PF13345	DUF4098		N	H072_6386	2		0.0	665	342		KOG0959,KOG3671		G1X5H3	0.0	650	333
Ad(Mh)	isotig01061	PF00012	HSP70		N	G1XTX6	-3	Putative uncharacterized protein	0.0	1030	580		KOG0100		I1BIH4	0.0	881	474
Ad(Mh)	isotig01063				N	H072_1463	-1		0.0	796	455				G1XTN2	0.0	756	428
Ad(Mh)	isotig01064	PF00501	AMP-binding		N	G1X5A4	-2	Putative uncharacterized protein	0.0	1257	601		KOG1180		L7I4K8	0.0	831	403
Ad(Mh)	isotig01065	PF02705	K_trans		N	H072_7166	1		0.0	1266	639		KOG0236		G1XN84	0.0	1206	619
Ad(Mh)	isotig01067				N	G1XJF7	2	Putative uncharacterized protein	2.0e-119	333	191		KOG1984		G1XJF7	6.0e-120	333	191
Ad(Mh)	isotig01068	PF00241,PF07653,PF00018	Cofilin_ADF,SH3_2,SH3_1		N	G1X1H9	-3	Putative uncharacterized protein	1.0e-146	526	333		KOG3655,KOG1029		G1X1H9	3.0e-147	526	333
Ad(Mh)	isotig01072	PF08550	DUF1752		N	G1XBF2	-2	Putative uncharacterized protein	0.0	760	433				G1XBF2	0.0	760	433
Ad(Mh)	isotig01073	PF02824,PF07973,PF00587,PF03129	TGS,tRNA_SAD,tRNA-synt_2b,HGTP_anticodon		N	G1XHI8	-2	Putative uncharacterized protein	0.0	1342	651		KOG1637		A8PHA8	0.0	928	444
Ad(Mh)	isotig01074	PF00888,PF10557	Cullin,Cullin_Nedd8		N	H072_683	2		0.0	1393	726		KOG2166		G3JE16	0.0	958	500
Ad(Mh)	isotig01079	PF09362	DUF1996	Y	N	H072_9752	-2		4.0e-175	621	298	Y			G1XQX2	1.0e-170	604	292
Ad(Mh)	isotig01083	PF13519	VWA_2		N	H072_6003	-3		0.0	956	514		KOG2353		G1XIH1	0.0	906	488
Ad(Mh)	isotig01084	PF00199,PF04479	Catalase,RTA1		N	G1XA30	2	Putative uncharacterized protein	4.0e-115	421	204		KOG0047		G1XA29	2.0e-110	404	212
Ad(Mh)	isotig01086			Y	N	G1XJC2	-1	Putative uncharacterized protein	8.0e-98	364	259		KOG0307		G1XJC2	2.0e-98	364	259
Ad(Mh)	isotig01087	PF00026	Asp	Y	N	H072_7321	-1		0.0	736	418	Y	KOG1339,KOG0119		G1XA86	0.0	671	338
Ad(Mh)	isotig01089				N	G1XJ30	2	Putative uncharacterized protein	0.0	675	438		KOG3598		G1XJ30	0.0	675	438
Ad(Mh)	isotig01093	PF00012,PF10712	HSP70,NAD-GH	Y	N	G1X1F7	-2	Putative uncharacterized protein	0.0	1043	551		KOG0100		B8NYQ1	0.0	970	511
Ad(Mh)	isotig01095	PF01321,PF00557	Creatinase_N,Peptidase_M24		N	H072_7191	-1		0.0	1026	499		KOG2413		B8M9W2	0.0	757	377
Ad(Mh)	isotig01098	PF07647	SAM_2		N	G1XGL8	-2	Putative uncharacterized protein	0.0	889	527		KOG3791,KOG0608		G2X728	2.0e-130	470	332
Ad(Mh)	isotig01101	PF00170	bZIP_1		N	H072_2778	3		0.0	813	465		KOG0709		G1XJQ8	0.0	795	448
Ad(Mh)	isotig01103	PF00012	HSP70		N	G1XJ29	1	Putative uncharacterized protein	0.0	1086	559		KOG1984,KOG0101		K1WJB0	0.0	1046	532
Ad(Mh)	isotig01104				N	H072_6754	-1		3.0e-76	292	213		KOG1832
Ad(Mh)	isotig01107				N	H072_8450	1		0.0	781	441		KOG1985		G1XLN2	0.0	765	438
Ad(Mh)	isotig01111	PF01608	I_LWEQ		N	G1XD83	-2	Putative uncharacterized protein	0.0	1139	602		KOG0980		Q0V5M5	0.0	804	427
Ad(Mh)	isotig01112	PF00004	AAA		N	H072_3383	1		0.0	944	482		KOG0742
Ad(Mh)	isotig01121	PF00085,PF13848,PF06418	Thioredoxin,Thioredoxin_6,CTP_synth_N	Y	N	G1XG88	1	Putative uncharacterized protein	0.0	784	388	Y	KOG0190		C7YK79	1.0e-179	634	325
Ad(Mh)	isotig01122	PF02148,PF00443,PF00627	zf-UBP,UCH,UBA		N	G1XLQ7	2	Ubiquitin carboxyl-terminal hydrolase	0.0	1257	638		KOG0944	3.4.19.12	E3RIS6	0.0	900	468
Ad(Mh)	isotig01129	PF02469	Fasciclin	Y	N	H072_1805	1		5.0e-118	431	229	Y	KOG1924,KOG1437		G1XF99	3.0e-113	413	211
Ad(Mh)	isotig01132	PF03198,PF07983	Glyco_hydro_72,X8	Y	N	H072_7037	-1		0.0	785	389	Y			E5A405	8.0e-144	514	257
Ad(Mh)	isotig01136	PF01749,PF00514	IBB,Arm		N	H072_1273	-2		0.0	946	523		KOG0166		C9S8C0	0.0	704	415
Ad(Mh)	isotig01137	PF03571	Peptidase_M49		N	H072_3127	-2		0.0	1143	571		KOG3675		G1XAE0	0.0	922	458
Ad(Mh)	isotig01138	PF00722	Glyco_hydro_16	Y	N	G1XEF8	-3	Putative uncharacterized protein	2.0e-180	638	324	Y			D5G8C1	1.0e-124	451	215
Ad(Mh)	isotig01142	PF00400	WD40		N	G1WYS7	-3	Putative uncharacterized protein	0.0	662	335		KOG0286		J4GAC3	1.0e-140	504	231
Ad(Mh)	isotig01144	PF08267,PF01717	Meth_synt_1,Meth_synt_2		N	H072_3717	1		0.0	1366	683		KOG2263		L8WIR2	0.0	818	442
Ad(Mh)	isotig01149	PF01485	IBR		N	G1XIP5	1	Putative uncharacterized protein	0.0	917	459		KOG0390,KOG1815		G1XIP5	0.0	917	459
Ad(Mh)	isotig01151	PF00860	Xan_ur_permease		N	H072_8855	1		0.0	1011	505		KOG0176,KOG1292		K2R779	0.0	807	404
Ad(Mh)	isotig01154	PF00069	Pkinase		N	G1XQ63	-3	Putative uncharacterized protein	0.0	915	445		KOG1165		C6H899	0.0	669	348
Ad(Mh)	isotig01155	PF02629,PF00549,PF00285	CoA_binding,Ligase_CoA,Citrate_synt		N	H072_2668	3		0.0	1186	637		KOG1254		O93988	0.0	1007	532
Ad(Mh)	isotig01156	PF00456,PF02779,PF02780	Transketolase_N,Transket_pyr,Transketolase_C		N	G1XNS8	3	Putative uncharacterized protein	0.0	1261	610		KOG0523		C6H5W8	0.0	1032	497
Ad(Mh)	isotig01161	PF00503	G-alpha		N	G1X8I2	-2	Putative uncharacterized protein	0.0	678	336		KOG0082		O13315	3.0e-180	635	312
Ad(Mh)	isotig01169			Y	N	H072_6891	-2		0.0	689	356	Y	KOG3720		G1XUU8	0.0	645	373
Ad(Mh)	isotig01170				N	G1X5F1	3	Putative uncharacterized protein	1.0e-18	100	52		KOG1674
Ad(Mh)	isotig01177	PF13638	PIN_4		N	H072_7821	-2		0.0	694	344		KOG3671		G1XC40	0.0	654	330
Ad(Mh)	isotig01179	PF00076,PF14259	RRM_1,RRM_6		N	G1XC32	-1	Putative uncharacterized protein	1.0e-50	207	110		KOG0116,KOG4212		H1W1K3	4.0e-37	160	79
Ad(Mh)	isotig01191	PF00262	Calreticulin	Y	N	G1XB63	-1	Putative uncharacterized protein	0.0	854	444	Y	KOG0675		Q6Q487	0.0	685	316
Ad(Mh)	isotig01194	PF00244	2014-03-03		N	G1X9B4	-1	Putative uncharacterized protein	5.0e-111	407	217		KOG0841		C1G9X0	9.0e-97	358	207
Ad(Mh)	isotig01199	PF00909	Ammonium_transp		N	G1XF08	1	Putative uncharacterized protein	0.0	812	417		KOG0682		J3KID0	3.0e-163	579	311
Ad(Mh)	isotig01200	PF07690	MFS_1		N	H072_10030	-2		0.0	989	500		KOG0254		K9FKB2	0.0	670	314
Ad(Mh)	isotig01204	PF00307	CH		N	H072_3689	1		0.0	1053	556	Y	KOG0046,KOG0956		D4AU40	0.0	936	478
Ad(Mh)	isotig01206	PF00244,PF00025	14-3-3,Arf		N	G1XR47	-1	Putative uncharacterized protein	2.0e-132	479	243		KOG0841		E9DTS0	3.0e-120	436	227
Ad(Mh)	isotig01214	PF00956	NAP		N	H072_9167	-3		7.0e-155	553	345		KOG1507		B0Y364	4.0e-122	442	237
Ad(Mh)	isotig01215	PF00270,PF00271	DEAD,Helicase_C		N	A4QVP2	-3	ATP-dependent RNA helicase eIF4A	0.0	668	355		KOG0328	3.6.4.13	UPI000175824A	1.0e-161	573	289
Ad(Mh)	isotig01218	PF02197,PF00027	RIIa,cNMP_binding		N	G1X885	-1	cAMP-dependent protein kinase regulatory	2.0e-178	631	391		KOG1113		G3JMZ7	3.0e-95	353	216
Ad(Mh)	isotig01222	PF00069	Pkinase		N	H072_7494	3		0.0	682	354		KOG0583		D5G5T0	2.0e-134	483	252
Ad(Mh)	isotig01225	PF00083	Sugar_tr		N	G1XF80	-1	Putative uncharacterized protein	0.0	995	479		KOG0254		UPI0001F2A215	0.0	658	313
Ad(Mh)	isotig01228	PF00514	Arm		N	G1WYY4	1	Putative uncharacterized protein	2.0e-144	519	308		KOG4224		F9G8J7	8.0e-111	405	240
Ad(Mh)	isotig01232	PF03142	Chitin_synth_2		N	G1XAX9	-1	Putative uncharacterized protein	0.0	882	475		KOG2571,KOG2654		Q01285	0.0	729	369
Ad(Mh)	isotig01233				N	G1XLM6	3	Putative uncharacterized protein	1.0e-94	353	197	Y	KOG3271,KOG2140		G1XLM6	3.0e-95	353	197
Ad(Mh)	isotig01243	PF01602	Adaptin_N		N	H072_1735	-3		0.0	1068	570		KOG0211		E3KBC3	0.0	639	344
Ad(Mh)	isotig01249	PF02746,PF13378	MR_MLE_N,MR_MLE_C		N	H072_6608	-3		0.0	741	367				UPI000158609B	8.0e-145	518	253
Ad(Mh)	isotig01250	PF00722,PF01476	Glyco_hydro_16,LysM	Y	N	H072_2419	2		4.0e-100	371	209	Y	KOG3514		G1X2F0	6.0e-84	315	156
Ad(Mh)	isotig01253	PF00349,PF03727	Hexokinase_1,Hexokinase_2		N	G1WZC1	-1	Putative uncharacterized protein	0.0	794	405		KOG1369		E4ZN88	2.0e-142	510	271
Ad(Mh)	isotig01254	PF00479,PF02781	G6PD_N,G6PD_C		N	G1XB34	-3	Glucose-6-phosphate 1-dehydrogenase	0.0	969	473		KOG0563	1.1.1.49	P41764	0.0	831	396
Ad(Mh)	isotig01271	PF02874,PF00006,PF00306	ATP-synt_ab_N,ATP-synt_ab,ATP-synt_ab_C		N	G1XBE2	1	ATP synthase subunit alpha	0.0	986	525		KOG1353		E9E5U7	0.0	843	452
Ad(Mh)	isotig01276	PF00324	AA_permease		N	H072_10654	-1		0.0	869	478		KOG1286		K1X8F6	0.0	638	378
Ad(Mh)	isotig01279	PF07690	MFS_1		N	G1WZ99	-2	Putative uncharacterized protein	0.0	751	408		KOG2533		K1WJ63	9.0e-139	498	271
Ad(Mh)	isotig01280	PF00071	Ras		N	G1XD68	3	Putative uncharacterized protein	5.0e-96	357	176		KOG0393		P60763	7.0e-86	322	149
Ad(Mh)	isotig01283	PF04053	Coatomer_WDAD		N	H072_8886	-3		0.0	1066	557		KOG0276,KOG3059		C4JER1	0.0	782	376
Ad(Mh)	isotig01285	PF11960,PF00487	DUF3474,FA_desaturase		N	H072_6066	-3		0.0	820	381				L7J0Q7	8.0e-174	614	296
Ad(Mh)	isotig01291	PF01704	UDPGP		N	G1XR87	-1	Putative uncharacterized protein	0.0	947	488		KOG2638		Q0CWX1	0.0	748	380
Ad(Mh)	isotig01298	PF05221,PF00670	AdoHcyase,AdoHcyase_NAD		N	H072_9702	2		0.0	831	419		KOG1370		F0UB38	0.0	768	388
Ad(Mh)	isotig01304	PF00224,PF02887	PK,PK_C		N	G1WXS7	-1	Pyruvate kinase	0.0	879	446		KOG2323	2.7.1.40	E4V383	0.0	700	352
Ad(Mh)	isotig01305				N	H072_10586	2		1.0e-75	290	215				G1X1X6	5.0e-73	279	206
Ad(Mh)	isotig01308	PF00487,PF00173	FA_desaturase,Cyt-b5		N	G1XCI2	3	Putative uncharacterized protein	0.0	839	401		KOG1600,KOG0537		Q12618	0.0	733	346
Ad(Mh)	isotig01309	PF03835	Rad4		N	H072_3823	3		0.0	642	311		KOG0909		D5GNF4	2.0e-120	437	213
Ad(Mh)	isotig01314	PF00171	Aldedh		N	G1XV10	3	Putative uncharacterized protein	0.0	899	433		KOG2450		D4AZW0	0.0	687	329
Ad(Mh)	isotig01317	PF04885	Stig1	Y	N	J0LDH8	2	Uncharacterized protein	5.0e-102	377	173	Y	KOG4258		J0LDH8	1.0e-102	377	173
Ad(Mh)	isotig01322			Y	N
Ad(Mh)	isotig01323	PF01566	Nramp		N	H072_2527	2		0.0	785	397		KOG1291		G1XK65	0.0	755	383
Ad(Mh)	isotig01324	PF05388,PF00450	Carbpep_Y_N,Peptidase_S10	Y	N	H072_4030	3		0.0	897	416	Y	KOG1282		A5AB21	0.0	751	355
Ad(Mh)	isotig01325	PF00735	Septin		N	H072_8513	-2		0.0	654	363		KOG2655		K1X536	1.0e-138	497	267
Ad(Mh)	isotig01327	PF00091,PF03953	Tubulin,Tubulin_C		N	G1XAI2	2	Putative uncharacterized protein	0.0	828	424		KOG1375		P68371	0.0	739	366
Ad(Mh)	isotig01337				N	G1XCJ1	2	Putative uncharacterized protein	1.0e-162	578	297				G1XCJ1	4.0e-163	578	297
Ad(Mh)	isotig01347	PF01822	WSC	Y	N	H072_10675	-1		4.0e-53	215	159		KOG1183,KOG4157		G1XHI4	2.0e-43	181	152
Ad(Mh)	isotig01349				N	H072_1813	-2		6.0e-52	211	136				G1XFA5	8.0e-41	172	123
Ad(Mh)	isotig01353	PF00022	Actin		N	G1X8M6	3	Putative uncharacterized protein	1.0e-37	162	78		KOG0677		K9GB28	2.0e-31	137	67
Ad(Mh)	isotig01357	PF00388,PF00387	PI-PLC-X,PI-PLC-Y		N	H072_9032	-1		0.0	738	360		KOG0169		G1X1C4	0.0	637	307
Ad(Mh)	isotig01367	PF03446,PF00393	NAD_binding_2,6PGD		N	G1XES1	1	6-phosphogluconate dehydrogenase, decarboxylating	0.0	897	439		KOG2653	1.1.1.44	P53319	0.0	734	363
Ad(Mh)	isotig01372	PF00240,PF00627,PF09280	ubiquitin,UBA,XPC-binding		N	H072_3455	3		3.0e-103	381	285		KOG0011		H6BZF9	2.0e-72	277	203
Ad(Mh)	isotig01380				Y
Ad(Mh)	isotig01397	PF08442	ATP-grasp_2		N	H072_2667	-1		0.0	848	443		KOG1254		F2T0F0	0.0	728	379
Ad(Mh)	isotig01409	PF03721,PF00984,PF03720	UDPG_MGDP_dh_N,UDPG_MGDP_dh,UDPG_MGDP_dh_C		N	H072_5875	-1		0.0	954	478		KOG2666		O02373	2.0e-167	592	293
Ad(Mh)	isotig01412	PF04828	GFA		N	H072_208	1		4.0e-137	494	229				G9MSX8	1.0e-34	152	115
Ad(Mh)	isotig01417			Y	N	H072_5082	-3		2.0e-61	242	157	Y			G1XF77	4.0e-61	239	154
Ad(Mh)	isotig01420	PF00735	Septin		N	G1XV85	-1	Putative uncharacterized protein	0.0	825	413		KOG2655		K3VHK9	0.0	747	371
Ad(Mh)	isotig01421	PF02874,PF00006,PF00306	ATP-synt_ab_N,ATP-synt_ab,ATP-synt_ab_C		N	H072_9367	3		0.0	950	491		KOG1350,KOG0471		F0XTF0	0.0	805	415
Ad(Mh)	isotig01425			Y	N	H072_10446	2		6.0e-152	543	291	Y			G1X094	3.0e-151	539	285
Ad(Mh)	isotig01427	PF05739	SNARE		N	H072_2181	-3		2.0e-97	362	211		KOG0810		G1XU32	2.0e-96	357	198
Ad(Mh)	isotig01430				N	H072_2835	-3		7.0e-135	486	359		KOG3598,KOG1883
Ad(Mh)	isotig01431	PF00091,PF03953	Tubulin,Tubulin_C		N	G1XBE6	2	Putative uncharacterized protein	0.0	788	409		KOG1376		E9E008	0.0	704	366
Ad(Mh)	isotig01435	PF00996	GDI		N	G1XCH8	-3	Putative uncharacterized protein	0.0	725	361		KOG1439		G1XCH8	0.0	725	361
Ad(Mh)	isotig01438	PF00735	Septin		N	G1X2F2	-2	Putative uncharacterized protein	0.0	756	378		KOG2655		K9FRB9	0.0	682	339
Ad(Mh)	isotig01445				N	G1WZI6	1	Putative uncharacterized protein	3.0e-75	288	163		KOG0162		G1WZI6	9.0e-76	288	163
Ad(Mh)	isotig01446			Y	N	G1XTK7	1	Putative uncharacterized protein	5.0e-47	194	85	Y	KOG0566		G1XTK7	1.0e-47	194	85
Ad(Mh)	isotig01449	PF00232	Glyco_hydro_1		N	H072_4413	2		0.0	910	423		KOG0626		Q5BF68	0.0	713	336
Ad(Mh)	isotig01465	PF00091,PF03953	Tubulin,Tubulin_C		N	G1XTW8	-3	Putative uncharacterized protein	0.0	828	413		KOG1376		Q71U36	0.0	716	348
Ad(Mh)	isotig01477	PF01873,PF02020	eIF-5_eIF-2B,W2		N	G1X4B8	-3	Putative uncharacterized protein	1.0e-171	608	326		KOG2767		F2RQK9	2.0e-108	396	229
Ad(Mh)	isotig01482			Y	N	H072_5332	1		6.0e-75	287	122	Y			Q5B3N5	1.0e-28	131	60
Ad(Mh)	isotig01485	PF00069	Pkinase		N	H072_5550	-2		2.0e-168	598	328		KOG0032		Q00771	3.0e-140	502	236
Ad(Mh)	isotig01489				N	H072_2679	-3		1.0e-49	203	136
Ad(Mh)	isotig01491				N	H072_5974	1		1.0e-48	200	121				G1XIL1	7.0e-49	199	121
Ad(Mh)	isotig01519	PF00153	Mito_carr		N	H072_10403	-2		2.0e-155	554	293		KOG0749		UPI000234F83C	9.0e-121	437	229
Ad(Mh)	isotig01527	PF00069	Pkinase		N	I6U9X0	3	Mitogen activated protein kinase	0.0	787	383		KOG0660		E3RVF9	0.0	652	333
Ad(Mh)	isotig01529	PF00071	Ras		N	G1XQ05	1	Putative uncharacterized protein	2.0e-101	375	182		KOG0393		J4GVI6	6.0e-82	308	150
Ad(Mh)	isotig01532	PF06687	SUR7		N	G1WY70	1	Putative uncharacterized protein	1.0e-129	469	256				G1WY70	3.0e-130	469	256
Ad(Mh)	isotig01541			Y	N	H072_9334	-1		6.0e-141	506	250	Y	KOG0260		G1XQY6	1.0e-117	427	253
Ad(Mh)	isotig01557	PF04729	ASF1_hist_chap		N	G1X6Y4	3	Putative uncharacterized protein	2.0e-91	342	179		KOG3265		Q2UKV7	2.0e-73	280	136
Ad(Mh)	isotig01559	PF13489	Methyltransf_23		N	G1X1Z5	3	Putative uncharacterized protein	6.0e-143	513	233		KOG4300		G1X1Z5	2.0e-143	513	233
Ad(Mh)	isotig01562	PF03952,PF00113	Enolase_N,Enolase_C		N	H072_10773	2		0.0	692	362		KOG2670		L8WVE1	1.0e-150	536	291
Ad(Mh)	isotig01568	PF04117	Mpv17_PMP22		N	G1X6B1	-1	Putative uncharacterized protein	1.0e-103	382	204		KOG1944		D4D6K2	1.0e-62	244	120
Ad(Mh)	isotig01570	PF01179	Cu_amine_oxid		N	H072_7875	-3		0.0	855	413		KOG1186		Q0TYR0	0.0	691	339
Ad(Mh)	isotig01582	PF00071	Ras		N	G1WZI9	-3	Putative uncharacterized protein	1.0e-81	310	166		KOG0395		K1XXB8	4.0e-74	282	149
Ad(Mh)	isotig01599			Y	N	G1XDZ7	3	Putative uncharacterized protein	0.0	682	335	Y			G1XDZ7	0.0	682	335
Ad(Mh)	isotig01604	PF02100	ODC_AZ		N	H072_8356	-3		2.0e-128	419	209		KOG4387		G1XH41	6.0e-122	391	196
Ad(Mh)	isotig01615	PF00076	RRM_1		N	H072_3029	1		1.0e-35	157	77		KOG0149		K2SIB7	3.0e-31	140	68
Ad(Mh)	isotig01618	PF13894	zf-C2H2_4		N	H072_9263	-2		7.0e-173	612	341		KOG3576		G1XI51	1.0e-172	610	335
Ad(Mh)	isotig01622	PF00098	zf-CCHC		N	G1XHM6	-3	Putative uncharacterized protein	8.0e-65	253	127		KOG4400		F2PZH5	3.0e-51	206	105
Ad(Mh)	isotig01638	PF00044,PF02800	Gp_dh_N,Gp_dh_C		N	H072_6088	-2		1.0e-162	578	278		KOG0657		Q8TFJ2	2.0e-135	486	238
Ad(Mh)	isotig01639	PF00764	Arginosuc_synth		N	H072_3167	3		0.0	799	389		KOG1706		P22768	3.0e-165	585	283
Ad(Mh)	isotig01641	PF00069	Pkinase		N	H072_125	2		0.0	704	344		KOG0660		Q0MQZ2	0.0	649	312
Ad(Mh)	isotig01659	PF01370	Epimerase		N	H072_241	1		0.0	654	339		KOG0747		K2S5S5	2.0e-144	516	269
Ad(Mh)	isotig01663	PF00155	Aminotran_1_2		N	H072_953	2		0.0	759	379		KOG1411		G0SWM2	1.0e-162	576	279
Ad(Mh)	isotig01677	PF00141	peroxidase		N	G1X9E1	-2	Putative uncharacterized protein	1.0e-154	551	252				G3Y934	3.0e-124	449	206
Ad(Mh)	isotig01682	PF07690	MFS_1		N	H072_5255	3		0.0	781	394		KOG2533		K1XDF7	7.0e-132	474	252
Ad(Mh)	isotig01684				N	H072_1946	3		4.0e-39	168	127				G1XEM2	2.0e-17	94	70
Ad(Mh)	isotig01699	PF00270,PF00271	DEAD,Helicase_C		N	H072_9466	3		0.0	815	425		KOG0329		Q1DI07	0.0	671	351
Ad(Mh)	isotig01702	PF08059,PF00789	SEP,UBX		N	H072_7260	-2		4.0e-157	560	328		KOG2086		G1X2K0	3.0e-148	529	306
Ad(Mh)	isotig01703	PF03951,PF00120	Gln-synt_N,Gln-synt_C		N	G1XPA1	1	Glutamine synthetase	0.0	639	315		KOG0683	6.3.1.2	UPI0001F29A5B	4.0e-140	501	248
Ad(Mh)	isotig01707	PF00438,PF02772,PF02773	S-AdoMet_synt_N,S-AdoMet_synt_M,S-AdoMet_synt_C		N	G1WZY0	-2	Putative uncharacterized protein	0.0	687	360		KOG1506		E7R2J1	9.0e-159	563	288
Ad(Mh)	isotig01759	PF09598,PF04774	Stm1_N,HABP4_PAI-RBP1		N	H072_1708	1		5.0e-67	261	174		KOG2945
Ad(Mh)	isotig01762	PF00071	Ras		N	H8WZV3	3	Gsp1 RAN G-protein	3.0e-103	381	181		KOG0096		Q9VZ23	6.0e-93	345	160
Ad(Mh)	isotig01772	PF00071	Ras		N	G1XU79	-2	Putative uncharacterized protein	4.0e-100	370	200		KOG0092		L8FX32	7.0e-89	331	170
Ad(Mh)	isotig01796	PF00071	Ras		N	H072_3012	-2		2.0e-107	395	200		KOG0084		C4JML8	2.0e-99	367	184
Ad(Mh)	isotig01797	PF00026	Asp		N	H072_3605	3		1.0e-143	515	250		KOG1339		P07267	2.0e-129	466	218
Ad(Mh)	isotig01806	PF01116	F_bP_aldolase		N	G1WYH2	-2	Putative uncharacterized protein	0.0	673	330		KOG4153		K1WTJ8	2.0e-171	606	297
Ad(Mh)	isotig01824	PF00194	Carb_anhydrase	Y	N	G1XQW3	1	Putative uncharacterized protein	6.0e-118	430	220	Y	KOG0382		G1XQW3	1.0e-118	430	220
Ad(Mh)	isotig01836				Y
Ad(Mh)	isotig01849	PF02353	CMAS		N	H072_6862	1		0.0	819	397		KOG1269		F2QZ51	4.0e-168	594	296
Ad(Mh)	isotig01852				Y
Ad(Mh)	isotig01860				N	I2GW93	-3	Uncharacterized protein	2.0e-23	116	113		KOG0384		G4TK48	7.0e-22	108	103
Ad(Mh)	isotig01864	PF00162	PGK		N	G1WZZ7	1	Phosphoglycerate kinase	7.0e-163	579	326		KOG1367	2.7.2.3	O74233	6.0e-147	524	289
Ad(Mh)	isotig01871	PF00557	Peptidase_M24		N	G1X421	-1	Putative uncharacterized protein	0.0	717	343		KOG2737		K1WW01	2.0e-139	499	238
Ad(Mh)	isotig01883	PF00400	WD40		N	G1XP64	1	Putative uncharacterized protein	5.0e-180	636	303		KOG0279		F9FRY4	2.0e-168	595	284
Ad(Mh)	isotig01895	PF01015	Ribosomal_S3Ae		N	G1X9I1	-1	Putative uncharacterized protein	1.0e-127	462	234		KOG1628		G3JD99	7.0e-110	401	197
Ad(Mh)	isotig01905	PF03765,PF00650	CRAL_TRIO_N,CRAL_TRIO		N	G1XHK1	1	Putative uncharacterized protein	4.0e-128	463	217		KOG1471		E5A363	7.0e-105	384	183
Ad(Mh)	isotig01908	PF00923	Transaldolase		N	G1XBU7	2	Transaldolase	3.0e-144	517	273		KOG2772	2.2.1.2	E4ZWR6	2.0e-126	456	240
Ad(Mh)	isotig01922	PF00297	Ribosomal_L3		N	G1XG20	-2	Putative uncharacterized protein	0.0	710	360		KOG0746		K9FP63	2.0e-178	629	308
Ad(Mh)	isotig01923				Y
Ad(Mh)	isotig01931	PF00318	Ribosomal_S2		N	H072_2561	3		2.0e-143	514	265		KOG0830		Q01661	6.0e-92	341	168
Ad(Mh)	isotig01953	PF10587,PF00736,PF10270	EF-1_beta_acid,EF1_GNE,MMgT	Y	N	H072_283	2		1.0e-83	316	196		KOG1668		A2QQR9	1.0e-54	218	134
Ad(Mh)	isotig01983	PF10342	GPI-anchored	Y	N	G1XDC7	-2	Putative uncharacterized protein	2.0e-22	112	51	Y			G1XDC7	5.0e-23	112	51
Ad(Mh)	isotig01990	PF01363	FYVE		N	H072_2787	-1		6.0e-85	320	168		KOG1729		G1XJR7	2.0e-83	313	169
Ad(Mh)	isotig01991	PF07716	bZIP_2		N	H072_9461	-2		4.0e-16	91	91		KOG4571		G1X388	4.0e-15	86	63
Ad(Mh)	isotig01999	PF01253	SUI1		N	H072_9640	-3		1.0e-40	173	84		KOG1770		P32911	7.0e-37	158	77
Ad(Mh)	isotig02007	PF01159	Ribosomal_L6e		N	H072_10336	3		1.0e-78	299	167		KOG1694		G1XNW7	2.0e-62	243	136
Ad(Mh)	isotig02051	PF07650,PF00189	KH_2,Ribosomal_S3_C		N	G1X058	2	Putative uncharacterized protein	4.0e-129	467	238		KOG3181		D5GLW3	2.0e-119	432	224
Ad(Mh)	isotig02053				Y
Ad(Mh)	isotig02056	PF00411	Ribosomal_S11		N	G1XJA4	-1	Putative uncharacterized protein	7.0e-53	213	123		KOG0407		P62263	3.0e-48	196	111
Ad(Mh)	isotig02060	PF01652	IF4E		N	G1XU36	2	Putative uncharacterized protein	8.0e-110	402	218		KOG1670		K9GEC5	4.0e-74	282	154
Ad(Mh)	isotig02089				N	H072_5007	-2		3.0e-76	291	134	Y	KOG4701		Q5BC20	1.0e-18	97	56
Ad(Mh)	isotig02095	PF00056,PF02866	Ldh_1_N,Ldh_1_C		N	H072_10207	2		7.0e-159	565	299		KOG1494		B8MX84	7.0e-133	477	249
Ad(Mh)	isotig02103	PF10455	BAR_2		N	H072_3089	2		3.0e-100	370	238		KOG1118		G1X4W1	2.0e-98	363	233
Ad(Mh)	isotig02132				N	H072_8870	-3		2.0e-101	374	210	Y	KOG4701		G1XCJ8	1.0e-95	353	201
Ad(Mh)	isotig02154				N	H072_5258	2		2.0e-32	145	87		KOG0921		G1XA70	3.0e-31	139	95
Ad(Mh)	isotig02157	PF04321	RmlD_sub_bind		N	G1WXU3	-3	Putative uncharacterized protein	9.0e-154	548	263		KOG1429		L2FA78	5.0e-120	434	210
Ad(Mh)	isotig02160				Y
Ad(Mh)	isotig02182				N	G1XJV0	-3	Putative uncharacterized protein	1.0e-49	202	153				G1XJV0	3.0e-50	202	153
Ad(Mh)	isotig02183	PF00719	Pyrophosphatase		N	G1X6S8	3	Putative uncharacterized protein	1.0e-135	488	239		KOG1626		L7IL40	4.0e-132	474	234
Ad(Mh)	isotig02191	PF00638	Ran_BP1		N	H072_1462	3		3.0e-77	294	164		KOG0864		B8NKR8	3.0e-69	266	149
Ad(Mh)	isotig02194	PF00071	Ras		N	G1X669	3	Putative uncharacterized protein	3.0e-98	364	190		KOG0087		P62491	3.0e-87	325	168
Ad(Mh)	isotig02202	PF01284	MARVEL		N	H072_435	-1		8.0e-54	216	122		KOG1985		G1XMA0	2.0e-53	213	117
Ad(Mh)	isotig02212				N	G1XKD9	3	Putative uncharacterized protein	7.0e-71	273	129				G1XKD9	2.0e-71	273	129
Ad(Mh)	isotig02216			Y	N	H072_4118	2		2.0e-22	112	68	Y	KOG0971		G1XM56	2.0e-18	97	60
Ad(Mh)	isotig02238	PF00466,PF00428	Ribosomal_L10,Ribosomal_60s		N	H072_10253	-3		1.0e-120	438	238		KOG0815,KOG3449		L2FXN9	6.0e-107	391	215
Ad(Mh)	isotig02249	PF05730	CFEM	Y	N	B1NNT9	2	GPI anchored CFEM domain protein	3.0e-22	112	51	Y			B1NNT9	7.0e-23	112	51
Ad(Mh)	isotig02264			Y	N
Ad(Mh)	isotig02288	PF00011	HSP20		N	H072_5067	-1		1.0e-74	286	194		KOG0710		G1XJH2	8.0e-61	238	167
Ad(Mh)	isotig02289				Y
Ad(Mh)	isotig02297	PF00179	UQ_con		N	H072_5886	-2		1.0e-81	309	146		KOG0417		J4GBX6	6.0e-74	281	130
Ad(Mh)	isotig02299				N	G1XV38	1	Putative uncharacterized protein	1.0e-21	110	64				G1XV38	3.0e-22	110	64
Ad(Mh)	isotig02309	PF08071,PF01479,PF00900,PF00467	RS4NT,S4,Ribosomal_S4e,KOW		N	G1XCN4	2	Putative uncharacterized protein	2.0e-132	478	227		KOG0378		D5GMR6	4.0e-123	444	211
Ad(Mh)	isotig02331	PF00240,PF01599	ubiquitin,Ribosomal_S27		N	H072_10672	-2		5.0e-65	253	151		KOG0004		K1X017	2.0e-59	233	143
Ad(Mh)	isotig02339	PF01092	Ribosomal_S6e		N	H072_1861	1		4.0e-108	397	209		KOG1646		K1X302	1.0e-98	363	185
Ad(Mh)	isotig02394				N	G1XIC2	1	Putative uncharacterized protein	2.0e-25	122	81				G1XIC2	5.0e-26	122	81
Ad(Mh)	isotig02406	PF00578,PF10417	AhpC-TSA,1-cysPrx_C		N	H072_2171	-2		1.0e-105	389	183		KOG0854		G0RKL5	3.0e-93	345	161
Ad(Mh)	isotig02407	PF02115	Rho_GDI		N	G1WZJ0	-3	Putative uncharacterized protein	2.0e-70	271	133		KOG3205		Q2UEA4	3.0e-61	239	117
Ad(Mh)	isotig02412	PF12681	Glyoxalase_2		N	H072_1328	-1		2.0e-53	215	99		KOG0663		G1X8C7	7.0e-54	214	100
Ad(Mh)	isotig02421				N	H072_8482	-2		9.0e-56	141	97	Y			G1XLK4	3.0e-53	135	82
Ad(Mh)	isotig02434	PF01251	Ribosomal_S7e		N	H072_10410	-3		2.0e-94	351	173		KOG3320		F9FWW7	2.0e-68	263	133
Ad(Mh)	isotig02440	PF00564	PB1		N	G1XAU9	1	Putative uncharacterized protein	1.0e-116	425	223		KOG2996,KOG1984
Ad(Mh)	isotig02457	PF00333,PF03719	Ribosomal_S5,Ribosomal_S5_C		N	H072_2182	3		1.0e-102	379	204		KOG0877		H0EHT8	2.0e-95	353	192
Ad(Mh)	isotig02490	PF00240,PF01428	ubiquitin,zf-AN1		N	G1X8M1	-2	Putative uncharacterized protein	7.0e-80	303	146		KOG0004,KOG3183		G7DSA4	4.0e-36	155	79
Ad(Mh)	isotig02498	PF01984	dsDNA_bind		N	H072_9622	-1		9.0e-37	159	90		KOG3431		D5GCL0	7.0e-24	115	67
Ad(Mh)	isotig02507				N	H072_3224	3		4.0e-20	104	99		KOG0281,KOG2462,KOG0587
Ad(Mh)	isotig02508	PF00467,PF01287	KOW,eIF-5a		N	A8NJF7	-2	Eukaryotic translation initiation factor	3.0e-66	258	123		KOG3271		E3KEW2	6.0e-62	241	117
Ad(Mh)	isotig02511	PF01246	Ribosomal_L24e		N	G1WZC6	-1	Putative uncharacterized protein	5.0e-37	160	91		KOG1722		G7XL63	1.0e-29	134	75
Ad(Mh)	isotig02513	PF00828	Ribosomal_L18e		N	G1X675	-3	Putative uncharacterized protein	1.0e-78	299	141		KOG1742		C6H907	6.0e-66	254	112
Ad(Mh)	isotig02518	PF01248	Ribosomal_L7Ae		N	H072_5782	3		2.0e-106	390	191	Y	KOG3166		C0NHA4	7.0e-99	364	179
Ad(Mh)	isotig02529	PF00160	Pro_isomerase	Y	N	G1X7J0	-1	Peptidyl-prolyl cis-trans isomerase	7.0e-87	326	177	Y	KOG0880	5.2.1.8	G1X7J0	2.0e-87	326	177
Ad(Mh)	isotig02536				Y
Ad(Mh)	isotig02537			Y	N	H072_530	2		1.0e-58	232	120	Y			G1XPW8	2.0e-58	229	118
Ad(Mh)	isotig02565	PF08718	GLTP		N	G1XK71	-3	Putative uncharacterized protein	5.0e-61	240	128		KOG3221		G1XK71	1.0e-61	240	128
Ad(Mh)	isotig02594			Y	N	H072_7993	-1		1.0e-15	89	59	Y
Ad(Mh)	isotig02623			Y	N	H072_3213	1		4.0e-14	84	61	Y	KOG0260		G1XAN1	1.0e-12	77	63
Ad(Mh)	isotig02632				N	G1XPB2	-2	Putative uncharacterized protein	1.0e-106	391	206		KOG3771		G1XPB2	4.0e-107	391	206
Ad(Mh)	isotig02676	PF01201	Ribosomal_S8e		N	G1XFA9	2	40S ribosomal protein S8	3.0e-87	327	181		KOG3283		B8MGK7	1.0e-72	277	152
Ad(Mh)	isotig02682	PF00827	Ribosomal_L15e		N	G1XFM6	-1	Ribosomal protein L15	1.0e-98	365	200		KOG1678		L7IZM5	4.0e-92	341	186
Ad(Mh)	isotig02684	PF04749	PLAC8		N	G1XCE1	-1	Putative uncharacterized protein	1.0e-79	301	151				G1XCE1	4.0e-80	301	151
Ad(Mh)	isotig02699	PF12718	Tropomyosin_1		N	F0XA92	3	Actin lateral-binding protein	2.0e-40	172	90		KOG1003		F2Q2U4	3.0e-33	145	75
Ad(Mh)	isotig02709	PF00125	Histone		N	G1XMF2	1	Histone H2B	2.0e-52	211	126		KOG1744		D4B269	2.0e-45	186	113
Ad(Mh)	isotig02769	PF00390	malic		N	H072_7269	2		6.0e-128	462	257		KOG1257		G3XV93	9.0e-70	267	144
Ad(Mh)	isotig02784	PF00957	Synaptobrevin		N	H072_9501	1		1.0e-39	169	86		KOG0860		H6BY56	1.0e-28	130	63
Ad(Mh)	isotig02790	PF00572	Ribosomal_L13		N	H072_6613	1		1.0e-102	378	183		KOG3204		Q9P720	1.0e-86	323	162
Ad(Mh)	isotig02794	PF00252	Ribosomal_L16		N	G1XH44	1	Putative uncharacterized protein	1.0e-121	441	212		KOG0857		Q5B047	2.0e-105	385	192
Ad(Mh)	isotig02806				Y
Ad(Mh)	isotig02850	PF11976	Rad60-SLD		N	G1XAE7	-2	Putative uncharacterized protein	2.0e-44	185	90		KOG1769		K1XL51	8.0e-36	154	79
Ad(Mh)	isotig02863	PF03947	Ribosomal_L2_C		N	H072_9155	-3		8.0e-106	389	187		KOG2309		Q9V3G1	2.0e-75	286	133
Ad(Mh)	isotig02871			Y	N	H072_5162	1		2.0e-20	105	49	Y			G1XB56	3.0e-19	99	45
Ad(Mh)	isotig02884	PF00025	Arf		N	G1XGM6	-2	Putative uncharacterized protein	9.0e-102	375	183	Y	KOG0077		C0NCA7	1.0e-90	336	160
Ad(Mh)	isotig02888	PF00137	ATP-synt_C		N	H072_1180	2		2.0e-51	208	150		KOG0232		G3J4K5	5.0e-44	181	139
Ad(Mh)	isotig02889				N	G1X4C9	3	Putative uncharacterized protein	9.0e-30	136	71		KOG0439		G1X4C9	2.0e-30	136	71
Ad(Mh)	isotig02891	PF00831	Ribosomal_L29		N	H072_5408	2		1.0e-46	192	115		KOG3436		G2YXB1	2.0e-35	153	86
Ad(Mh)	isotig02910	PF00687	Ribosomal_L1		N	G1XPG9	-3	Ribosomal protein	2.0e-104	384	209		KOG1570		K2S310	6.0e-98	360	195
Ad(Mh)	isotig02928	PF00125	Histone		N	G1XLV5	-1	Histone H3	4.0e-60	237	136		KOG1745		I1FRH1	4.0e-56	221	123
Ad(Mh)	isotig02935	PF00241	Cofilin_ADF		N	I2FVC9	2	Probable COF1-cofilin, actin binding and	6.0e-39	166	87		KOG1735		Q5USA9	3.0e-39	165	87
Ad(Mh)	isotig02944				N
Ad(Mh)	isotig02961	PF00179	UQ_con		N	G1XUH8	-2	Putative uncharacterized protein	5.0e-70	270	152		KOG0425		B8MD47	2.0e-35	153	93
Ad(Mh)	isotig02977	PF00179	UQ_con		N	H072_86	2		3.0e-71	273	130		KOG0417		C1FYD3	2.0e-45	186	87
Ad(Mh)	isotig02989	PF03501	S10_plectin		N	H072_934	2		3.0e-54	217	102		KOG3344		L2GGD1	1.0e-48	197	89
Ad(Mh)	isotig02996	PF00125	Histone		N	Q2UCP9	2	Histone H4	1.0e-37	162	82		KOG3467		B2B229	1.0e-37	160	81
Ad(Mh)	isotig03032	PF13499	EF_hand_5		N	H072_6025	-2		8.0e-57	226	120		KOG0027		K1PMY9	4.0e-43	178	88
Ad(Mh)	isotig03045	PF00235	Profilin		N	G2R4U9	-1	Profilin	4.0e-35	154	71		KOG1755		G2R4U9	1.0e-35	154	71
Ad(Mh)	isotig03046	PF00281,PF00673	Ribosomal_L5,Ribosomal_L5_C		N	G1X7K4	-2	Putative uncharacterized protein	3.0e-87	327	161		KOG0397		C5DL81	1.0e-75	286	139
Ad(Mh)	isotig03051	PF01090	Ribosomal_S19e		N	G1XEB8	-3	Putative uncharacterized protein	8.0e-67	259	126		KOG3411		C1GK22	1.0e-57	226	110
Ad(Mh)	isotig03075			Y	N	H072_2761	-3		4.0e-11	74	48	Y	KOG1924,KOG4701
Ad(Mh)	isotig03090				N	B2AQR4	-2	Predicted CDS Pa_4_3430	3.0e-22	110	63				A2QPX6	2.0e-21	106	58
Ad(Mh)	isotig03105	PF02205	WH2	Y	N
Ad(Mh)	isotig03106				Y
Ad(Mh)	isotig03115	PF02136	NTF2		N	G1XRL3	-2	Putative uncharacterized protein	2.0e-34	151	72		KOG2104		Q6FRC6	3.0e-27	125	60
Ad(Mh)	isotig03128	PF01775	Ribosomal_L18ae		N	H072_6117	-1		1.0e-89	335	161		KOG0829,KOG0143		B8N180	1.0e-69	266	132
Ad(Mh)	isotig03143	PF00160	Pro_isomerase		N	Q96TV2	-3	Peptidyl-prolyl cis-trans isomerase (Fragment)	4.0e-64	250	134		KOG0546	5.2.1.8	G2XS70	1.0e-58	229	121
Ad(Mh)	isotig03168				Y
Ad(Mh)	isotig03188	PF00085	Thioredoxin		N	G1XID3	3	Thioredoxin	5.0e-28	130	70		KOG0907		K0KMM9	4.0e-21	105	54
Ad(Mh)	isotig03259	PF12678	zf-rbx1		N	K1WMF8	-1	Ring-box 1	2.0e-49	201	88		KOG2930		L8FMP8	1.0e-49	200	87
Ad(Mh)	isotig03287	PF11034	DUF2823		N	H072_3888	2		1.0e-31	142	69				G1WXZ2	2.0e-30	135	65
Ad(Mh)	isotig03298	PF01157	Ribosomal_L21e		N	G1XD17	2	Putative uncharacterized protein	1.0e-80	304	148		KOG1732		F2THP5	3.0e-61	238	116
Ad(Mh)	isotig03320	PF00467	KOW		N	H072_11562	2		3.0e-57	227	114		KOG3401		L7I784	3.0e-43	178	88
Ad(Mh)	isotig03348				N	H072_1112	3		2.0e-83	314	142				G1X583	2.0e-83	312	142
Ad(Mh)	isotig03395	PF00505	HMG_box		N	H072_4754	-2		5.0e-33	146	70		KOG0526		Q5B995	1.0e-29	133	61
Ad(Mh)	isotig03408			Y	Y
Ad(Mh)	isotig03412	PF00125	Histone		N	J9MZ29	-1	Histone H2A	2.0e-45	187	115		KOG1756		Q59SU5	4.0e-41	171	104
Ad(Mh)	isotig03420	PF01282	Ribosomal_S24e		N	G1XR60	-3	40S ribosomal protein S24	4.0e-47	193	109		KOG3424		G0SAE3	1.0e-37	159	92
Ad(Mh)	isotig03440				Y
Ad(Mh)	isotig03456	PF00203	Ribosomal_S19		N	G1XBG1	2	Putative uncharacterized protein	7.0e-66	255	126		KOG0898		K1WMT2	3.0e-64	248	121
Ad(Mh)	isotig03471	PF00254	FKBP_C		N	F4NUT7	-2	Peptidyl-prolyl cis-trans isomerase	3.0e-44	183	88		KOG0544		D8M9W0	7.0e-37	157	75
Ad(Mh)	isotig03483	PF02727,PF02728	Cu_amine_oxidN2,Cu_amine_oxidN3		N	H072_7875	2		3.0e-106	389	182		KOG1186		F2RMH3	8.0e-68	260	123
Ad(Mh)	isotig03492	PF00179	UQ_con		N	G1WZW8	-2	Putative uncharacterized protein	6.0e-54	216	113		KOG0896		O74983	3.0e-45	185	95
Ad(Mh)	isotig03580				N	G1XD15	1	Putative uncharacterized protein	3.0e-32	144	68				J3KLU1	1.0e-20	103	56
Ad(Mh)	isotig03636				Y
Ad(Mh)	isotig03665	PF03874	RNA_pol_Rpb4		N	G1XB99	-2	Putative uncharacterized protein	9.0e-75	285	144		KOG2351		D5GNN0	2.0e-44	182	89
Ad(Mh)	isotig03724	PF00428	Ribosomal_60s		N	G1XBG0	1	Putative uncharacterized protein	6.0e-20	102	79		KOG3449		C0NFV7	5.0e-19	97	49
Ad(Mh)	isotig03752	PF01283	Ribosomal_S26e		N	H072_7056	-1		3.0e-45	186	104		KOG1768		K2RQ93	2.0e-37	159	92
Ad(Mh)	isotig03765				Y
Ad(Mh)	isotig03813				N	G1WZG1	2	Putative uncharacterized protein	3.0e-30	137	82		KOG4674,KOG3569
Ad(Mh)	isotig03817	PF00366	Ribosomal_S17		N	H072_3813	2		9.0e-77	291	140		KOG1728		P79013	5.0e-61	237	115
Ad(Mh)	isotig03864	PF01198	Ribosomal_L31e		N	G1XE22	1	Putative uncharacterized protein	4.0e-56	223	112		KOG0893		C0S9C2	6.0e-46	187	93
Ad(Mh)	isotig03867				Y
Ad(Mh)	isotig03878				Y
Ad(Mh)	isotig03908	PF00380	Ribosomal_S9		N	H072_4821	1		4.0e-68	262	133		KOG1753		J3NIL3	7.0e-60	233	113
Ad(Mh)	isotig03925				Y
Ad(Mh)	isotig03926	PF01248	Ribosomal_L7Ae		N	H072_8357	-1		1.0e-54	217	110		KOG2988		D5GHR0	9.0e-50	199	99
Ad(Mh)	isotig04031	PF01849	NAC		N	E4ZPN4	3	Putative uncharacterized protein	3.0e-58	229	149	Y	KOG2240		Q5ASI4	3.0e-52	207	125
Ad(Mh)	isotig04046				Y
Ad(Mh)	isotig04054	PF00428	Ribosomal_60s		N	H072_1103	-1		2.0e-23	114	90		KOG1762		G3JUX2	1.0e-23	113	79
Ad(Mh)	isotig04082	PF14200	RicinB_lectin_2		N	G1X3G7	-1	Putative uncharacterized protein	1.0e-59	234	106				G1X3G7	3.0e-60	234	106
Ad(Mh)	isotig04142	PF03297	Ribosomal_S25		N	G1XJT6	1	Putative uncharacterized protein	5.0e-31	139	72		KOG1767		G7XK88	1.0e-23	112	57
Ad(Mh)	isotig04201				Y
Ad(Mh)	isotig04386				Y
Ad(Mh)	isotig04432				Y
Ad(Mh)	isotig04449				Y
Ad(Mh)	isotig04453				Y
Ad(Mh)	isotig04456	PF10342	GPI-anchored	Y	N	G1XDC7	-3	Putative uncharacterized protein	3.0e-17	92	42	Y
Ad(Mh)	isotig04458				Y
Ad(Mh)	isotig04465				Y
Ad(Mh)	isotig04468			Y	Y
Ad(Mh)	isotig04469				Y
Ad(Mh)	isotig04471				Y
Ad(Mh)	isotig04477				Y
Ad(Mh)	isotig04478				Y
Ad(Mh)	isotig04480				Y
Ad(Mh)	isotig04481	PF00244	2014-03-03		N	K1XEN3	-3	14-3-3 protein 7	2.0e-29	133	64		KOG0841
Ad(Mh)	isotig04482				Y
Ad(Mh)	isotig04483				Y
Ad(Mh)	isotig04486				Y
Ad(Mh)	isotig04487				Y
Ad(Mh)	isotig04488				Y
Ad(Mh)	isotig04489				Y
Ad(Mh)	isotig04490				Y
Ad(Mh)	isotig04491				Y
Ad(Mh)	isotig04492				N	Q5ARJ0	1	Putative RNA binding proteinPutative uncharacterized	2.0e-23	113	52		KOG0148		Q0CWS9	4.0e-24	113	52
Ad(Mh)	isotig04493				Y
Ad(Mh)	isotig04494				Y
Ad(Mh)	isotig04495				Y
Ad(Mh)	isotig04496				Y
Ad(Mh)	isotig04497				Y
Ad(Mh)	isotig04498				N
Ad(Mh)	isotig04499				Y
Ad(Mh)	isotig04500				Y
Ad(Mh)	isotig04501				Y
Ad(Mh)	isotig04502				Y
Ad(Mh)	isotig04503				N	Q0UQC6	-1	Putative uncharacterized protein	1.0e-14	84	38		KOG0469		Q0CYA7	4.0e-14	80	37
Ad(Mh)	isotig04504				Y
Ad(Mh)	isotig04505				Y
[truncated: 509 more rows]
