# Supplementary material for: Interspecific and host-related gene expression patterns in nematode-trapping fungi
Source: BMC Genomics. 2014 Nov 11;15(1):968. doi: 10.1186/1471-2164-15-968 (PMC4237727; doi:10.1186/1471-2164-15-968)
Supplement: Supplementary file 6 — Additional file 6: Number of pfam domains expressed by all fungi during nematode infection. (XLSX 21 KB) [file 12864_2014_6662_MOESM6_ESM.xlsx]

## Sheet: Table3_additional_table.14-06-1
Additional file 6. Number of Pfam domains expressed by all fungi during nematode infection
Shown are the number of Pfam domains that were found among the top 500 most expressed isotigs in at least one library of each fungus and that are shared between all three fungi. In total 206 Pfam domains were found in this cohort (c.f. Table 3 and Figure 4B).
The libraries are: A. oligospora infecting M. hapla (Ao(Mh)), A. oligospora infecting H. schachtii (Ao(Hs)), A. dactyloides infecting M. hapla (Ad(Mh)), A. dactyloides infecting H. schachtii (Ad(Hs)), and M. cionopagum infecting H. schachtii (Mc(Hs)).
The number shown are the number of proteins that contain the pfam domain:the total number of domains.
Pfam	Pfam name	Ao(Mh)	Ao(Hs)	Ad(Mh)	Ad(Hs)	Mc(Hs)
PF00004	AAA	2:3	3:4	3:4	2:3	3:4
PF00005	ABC_tran	2:4	4:6	2:4	1:2	1:2
PF00006	ATP-synt_ab	3:3	2:2	2:2	2:2	4:4
PF00009	GTP_EFTU	2:2	2:2	3:3	3:4	2:2
PF00011	HSP20	2:2	0:0	1:1	1:1	1:1
PF00012	HSP70	5:5	5:5	5:5	5:5	6:6
PF00022	Actin	2:2	1:1	3:3	1:1	2:2
PF00025	Arf	3:3	1:1	4:4	3:3	2:2
PF00026	Asp	1:1	1:2	2:2	1:1	2:2
PF00043	GST_C	4:4	3:3	2:2	1:1	1:1
PF00044	Gp_dh_N	1:1	1:1	1:1	1:1	1:1
PF00046	Homeobox	1:1	1:1	1:1	1:1	1:1
PF00056	Ldh_1_N	2:2	1:1	3:3	3:3	1:1
PF00069	Pkinase	4:4	1:1	14:14	10:10	5:5
PF00071	Ras	7:7	7:7	7:7	7:7	15:15
PF00076	RRM_1	7:16	4:10	4:8	3:5	7:16
PF00082	Peptidase_S8	1:1	1:1	2:2	1:1	1:1
PF00083	Sugar_tr	3:3	3:3	2:2	4:5	2:2
PF00085	Thioredoxin	4:6	3:4	2:3	2:3	2:3
PF00091	Tubulin	2:2	2:2	3:3	3:3	3:3
PF00106	adh_short	2:2	2:2	1:1	0:0	1:1
PF00113	Enolase_C	1:1	1:1	1:1	1:1	1:1
PF00120	Gln-synt_C	1:1	1:1	1:1	1:1	1:1
PF00121	TIM	1:1	1:1	2:2	1:1	1:1
PF00122	E1-E2_ATPase	1:1	0:0	1:1	0:0	1:1
PF00125	Histone	4:4	4:4	4:4	4:4	5:5
PF00137	ATP-synt_C	1:2	0:0	1:2	1:2	1:2
PF00149	Metallophos	2:2	2:2	2:2	1:1	1:1
PF00153	Mito_carr	2:6	1:3	1:3	2:6	2:6
PF00160	Pro_isomerase	4:4	3:3	2:2	3:3	6:6
PF00162	PGK	1:1	1:1	1:1	1:1	1:1
PF00163	Ribosomal_S4	1:1	1:1	0:0	1:1	2:2
PF00164	Ribosomal_S12	1:1	1:1	0:0	1:1	1:1
PF00168	C2	1:2	1:2	0:0	1:2	1:2
PF00170	bZIP_1	3:3	1:1	3:3	3:3	2:2
PF00171	Aldedh	5:5	3:3	1:1	2:2	1:1
PF00173	Cyt-b5	1:1	1:1	4:5	2:2	4:4
PF00177	Ribosomal_S7	1:1	1:1	0:0	1:1	1:1
PF00179	UQ_con	2:2	3:3	5:5	5:5	5:5
PF00183	HSP90	1:1	1:1	1:1	1:1	2:2
PF00190	Cupin_1	1:1	1:1	2:2	1:1	1:1
PF00199	Catalase	2:2	2:2	1:1	1:1	3:3
PF00203	Ribosomal_S19	1:1	1:1	1:1	1:1	1:1
PF00224	PK	1:1	1:1	1:1	0:0	1:1
PF00226	DnaJ	1:1	0:0	2:2	0:0	2:2
PF00227	Proteasome	1:1	3:3	0:0	6:6	1:1
PF00232	Glyco_hydro_1	0:0	1:1	1:1	1:1	1:1
PF00235	Profilin	1:1	1:1	1:1	1:1	1:1
PF00238	Ribosomal_L14	1:1	1:1	0:0	1:1	1:1
PF00240	ubiquitin	3:6	3:6	5:11	5:8	4:8
PF00241	Cofilin_ADF	1:1	1:1	2:2	1:1	1:1
PF00244	14-3-3	2:2	2:2	3:3	2:2	3:3
PF00248	Aldo_ket_red	1:1	1:2	1:1	0:0	1:1
PF00252	Ribosomal_L16	1:1	1:1	1:1	1:1	1:1
PF00253	Ribosomal_S14	1:1	1:1	0:0	1:1	1:1
PF00254	FKBP_C	2:2	1:1	1:1	2:2	1:1
PF00262	Calreticulin	1:1	0:0	1:1	1:1	1:1
PF00270	DEAD	1:1	2:2	3:3	3:3	1:1
PF00271	Helicase_C	1:1	3:3	3:3	3:3	1:1
PF00281	Ribosomal_L5	1:1	1:1	1:1	1:1	1:1
PF00297	Ribosomal_L3	1:1	1:1	1:1	1:1	1:1
PF00306	ATP-synt_ab_C	3:3	2:2	2:2	2:2	4:4
PF00310	GATase_2	1:2	0:0	3:6	1:2	1:2
PF00318	Ribosomal_S2	1:2	2:4	1:2	1:2	1:2
PF00324	AA_permease	1:1	0:0	2:2	1:1	2:2
PF00333	Ribosomal_S5	1:1	1:1	1:1	1:1	1:1
PF00334	NDK	1:1	1:1	0:0	1:1	1:1
PF00347	Ribosomal_L6	1:2	1:2	1:2	1:2	1:2
PF00352	TBP	1:2	1:2	2:4	0:0	1:2
PF00364	Biotin_lipoyl	0:0	2:2	1:1	0:0	1:1
PF00380	Ribosomal_S9	1:1	1:1	1:1	1:1	1:1
PF00393	6PGD	1:1	1:1	1:1	1:1	1:1
PF00400	WD40	1:6	2:9	3:20	4:20	4:16
PF00410	Ribosomal_S8	0:0	1:1	0:0	1:1	1:1
PF00411	Ribosomal_S11	1:1	1:1	1:1	1:1	1:1
PF00416	Ribosomal_S13	1:1	1:1	0:0	1:1	1:1
PF00428	Ribosomal_60s	3:3	3:3	3:3	3:3	3:3
PF00450	Peptidase_S10	1:1	1:1	1:1	1:1	1:1
PF00456	Transketolase_N	1:1	1:1	1:1	1:1	1:1
PF00466	Ribosomal_L10	1:1	1:1	1:1	1:1	1:1
PF00467	KOW	4:4	4:4	3:3	4:4	4:4
PF00479	G6PD_N	1:1	1:1	1:1	0:0	1:1
PF00487	FA_desaturase	1:1	2:2	2:2	2:2	2:2
PF00505	HMG_box	1:1	1:1	1:1	1:1	2:2
PF00514	Arm	1:8	1:5	2:10	1:8	1:8
PF00538	Linker_histone	1:1	1:1	2:2	1:1	1:1
PF00549	Ligase_CoA	2:2	1:1	1:1	2:2	2:2
PF00569	ZZ	1:1	1:1	2:2	1:1	2:2
PF00578	AhpC-TSA	1:1	1:1	1:1	1:1	2:2
PF00587	tRNA-synt_2b	2:2	1:1	2:2	0:0	1:2
PF00647	EF1G	1:1	1:1	2:2	1:1	1:1
PF00673	Ribosomal_L5_C	1:1	1:1	1:1	1:1	1:1
PF00679	EFG_C	1:1	1:1	1:1	1:1	1:1
PF00682	HMGL-like	2:2	2:2	1:1	0:0	1:1
PF00684	DnaJ_CXXCXGXG	1:1	0:0	2:2	0:0	1:1
PF00687	Ribosomal_L1	1:1	1:1	1:1	1:1	2:2
PF00702	Hydrolase	1:1	0:0	1:1	0:0	1:1
PF00719	Pyrophosphatase	1:1	1:1	1:1	1:1	1:1
PF00736	EF1_GNE	1:1	1:1	1:1	1:1	1:1
PF00827	Ribosomal_L15e	1:1	1:1	1:1	1:1	1:1
PF00828	Ribosomal_L18e	2:2	2:2	1:1	2:2	2:2
PF00831	Ribosomal_L29	1:1	1:1	1:1	1:1	1:1
PF00833	Ribosomal_S17e	1:1	1:1	0:0	1:1	1:1
PF00838	TCTP	1:1	1:1	0:0	1:1	1:1
PF00860	Xan_ur_permease	1:1	1:2	1:1	1:1	2:2
PF00861	Ribosomal_L18p	1:1	1:1	1:1	0:0	1:1
PF00887	ACBP	1:1	1:1	0:0	1:1	1:1
PF00900	Ribosomal_S4e	1:1	1:1	1:1	1:1	1:1
PF00909	Ammonium_transp	2:2	2:2	2:2	3:4	1:1
PF00923	Transaldolase	1:1	1:1	1:1	1:1	1:1
PF00935	Ribosomal_L44	1:1	1:1	0:0	1:1	1:1
PF00956	NAP	1:1	2:2	1:1	1:1	1:1
PF00957	Synaptobrevin	1:1	1:1	1:1	1:1	1:1
PF00996	GDI	1:1	1:1	1:1	1:1	1:1
PF01015	Ribosomal_S3Ae	1:1	1:1	1:1	1:1	1:1
PF01020	Ribosomal_L40e	1:1	0:0	0:0	1:1	1:1
PF01090	Ribosomal_S19e	1:1	1:1	1:1	1:1	1:1
PF01116	F_bP_aldolase	1:1	1:1	1:1	1:1	1:1
PF01157	Ribosomal_L21e	1:1	1:1	1:1	1:1	1:1
PF01159	Ribosomal_L6e	1:1	1:1	1:1	0:0	1:1
PF01198	Ribosomal_L31e	1:1	1:1	1:1	1:1	1:1
PF01201	Ribosomal_S8e	1:1	1:1	1:1	1:1	2:2
PF01246	Ribosomal_L24e	1:1	1:1	1:1	1:1	1:1
PF01248	Ribosomal_L7Ae	2:2	3:3	2:2	3:3	3:3
PF01253	SUI1	1:1	1:1	1:1	3:3	1:1
PF01280	Ribosomal_L19e	1:1	1:1	1:1	1:1	1:1
PF01282	Ribosomal_S24e	0:0	1:1	1:1	2:2	2:2
PF01283	Ribosomal_S26e	1:1	1:1	1:1	1:1	1:1
PF01287	eIF-5a	1:1	1:1	1:1	1:1	2:2
PF01370	Epimerase	1:1	0:0	1:1	1:1	3:3
PF01380	SIS	1:2	0:0	3:6	1:2	1:2
PF01381	HTH_3	1:1	1:1	0:0	1:1	1:1
PF01432	Peptidase_M3	1:1	1:1	0:0	1:1	1:1
PF01459	Porin_3	1:1	1:1	0:0	1:1	1:1
PF01466	Skp1	1:1	1:1	1:1	1:1	1:1
PF01479	S4	2:2	2:2	1:1	2:2	3:3
PF01485	IBR	0:0	1:2	2:3	1:1	1:2
PF01556	DnaJ_C	1:1	0:0	2:2	0:0	1:1
PF01599	Ribosomal_S27	1:1	1:1	1:1	1:1	1:1
PF01655	Ribosomal_L32e	0:0	1:1	0:0	1:1	1:1
PF01658	Inos-1-P_synth	1:1	1:1	0:0	1:1	2:2
PF01667	Ribosomal_S27e	2:2	1:1	0:0	1:1	1:1
PF01704	UDPGP	1:1	2:2	1:1	0:0	1:2
PF01775	Ribosomal_L18ae	1:1	1:1	1:1	1:1	1:1
PF01776	Ribosomal_L22e	1:1	1:1	0:0	1:1	1:1
PF01777	Ribosomal_L27e	0:0	1:1	0:0	1:1	1:1
PF01780	Ribosomal_L37ae	1:1	1:1	0:0	1:1	1:1
PF01822	WSC	2:3	2:4	2:6	0:0	7:12
PF01849	NAC	1:1	1:1	1:1	0:0	1:1
PF01873	eIF-5_eIF-2B	1:1	0:0	1:1	0:0	1:1
PF01907	Ribosomal_L37e	1:1	1:1	0:0	1:1	1:1
PF01987	AIM24	1:1	1:1	2:2	2:2	2:2
PF02020	W2	1:1	1:1	1:1	0:0	1:1
PF02115	Rho_GDI	1:1	2:2	1:1	1:1	1:1
PF02359	CDC48_N	1:1	1:1	1:1	1:1	1:1
PF02436	PYC_OADA	0:0	1:1	1:1	0:0	1:1
PF02629	CoA_binding	1:1	1:1	1:1	2:2	1:1
PF02779	Transket_pyr	2:2	2:2	1:1	1:1	1:1
PF02780	Transketolase_C	2:2	2:2	1:1	1:1	1:1
PF02781	G6PD_C	1:1	1:1	1:1	0:0	1:1
PF02800	Gp_dh_C	1:1	1:1	1:1	1:1	1:1
PF02854	MIF4G	1:1	0:0	1:1	0:0	1:1
PF02866	Ldh_1_C	2:2	2:2	3:3	3:3	1:1
PF02874	ATP-synt_ab_N	2:2	2:2	2:2	2:2	3:3
PF02887	PK_C	1:1	1:1	1:1	0:0	1:1
PF02933	CDC48_2	1:1	1:1	1:1	1:1	1:1
PF02991	Atg8	1:1	1:1	1:1	1:1	2:2
PF03134	TB2_DP1_HVA22	1:1	1:1	2:2	1:1	1:1
PF03143	GTP_EFTU_D3	1:1	1:1	3:3	2:2	1:1
PF03144	GTP_EFTU_D2	2:2	2:2	3:3	3:3	2:2
PF03297	Ribosomal_S25	0:0	1:1	1:1	1:1	1:1
PF03446	NAD_binding_2	1:1	1:1	1:1	1:1	1:1
PF03501	S10_plectin	1:1	1:1	1:1	1:1	1:1
PF03719	Ribosomal_S5_C	1:1	1:1	1:1	1:1	1:1
PF03764	EFG_IV	1:1	1:1	1:1	1:1	1:1
PF03931	Skp1_POZ	1:1	1:1	1:1	1:1	1:1
PF03947	Ribosomal_L2_C	1:1	1:1	1:1	1:1	1:1
PF03951	Gln-synt_N	1:1	1:1	1:1	1:1	1:1
PF03952	Enolase_N	1:1	1:1	1:1	1:1	1:1
PF03953	Tubulin_C	2:2	2:2	3:3	3:3	3:3
PF04117	Mpv17_PMP22	0:0	1:1	1:1	1:1	1:1
PF04774	HABP4_PAI-RBP1	1:1	1:1	1:1	2:2	1:1
PF04969	CS	1:1	1:1	0:0	1:1	1:1
PF05730	CFEM	3:3	2:2	1:1	1:1	2:2
PF05739	SNARE	1:1	0:0	1:1	1:1	2:2
PF07690	MFS_1	1:1	2:2	3:3	1:1	3:3
PF07716	bZIP_2	2:2	2:2	1:1	1:1	1:1
PF07994	NAD_binding_5	1:1	1:1	0:0	1:1	2:2
PF08071	RS4NT	1:1	1:1	1:1	1:1	1:1
PF08442	ATP-grasp_2	1:1	0:0	1:1	1:1	1:1
PF08523	MBF1	1:1	1:1	0:0	1:1	1:1
PF09598	Stm1_N	1:1	1:1	1:1	1:1	1:1
PF10417	1-cysPrx_C	1:1	1:1	1:1	1:1	2:2
PF10584	Proteasome_A_N	0:0	1:1	0:0	3:3	1:1
PF10587	EF-1_beta_acid	1:1	1:1	1:1	1:1	1:1
PF10712	NAD-GH	2:2	2:2	2:2	2:2	5:5
PF11489	DUF3210	1:1	0:0	2:6	1:1	1:3
PF12678	zf-rbx1	1:1	1:1	1:1	1:1	1:1
PF12718	Tropomyosin_1	1:1	1:1	1:1	2:2	1:1
PF13414	TPR_11	1:1	1:1	1:1	1:1	3:5
PF13499	EF_hand_5	2:4	1:2	3:6	3:5	2:4
PF13589	HATPase_c_3	1:1	0:0	1:1	1:1	1:1
PF13848	Thioredoxin_6	1:1	1:1	1:1	1:1	1:1
PF14200	RicinB_lectin_2	2:2	1:1	1:1	2:2	1:1
PF14204	Ribosomal_L18_c	1:1	1:1	2:2	1:1	1:1
PF14259	RRM_6	1:1	1:1	1:1	1:1	1:1
