# Supplementary material for: Interspecific and host-related gene expression patterns in nematode-trapping fungi
Source: BMC Genomics. 2014 Nov 11;15(1):968. doi: 10.1186/1471-2164-15-968 (PMC4237727; doi:10.1186/1471-2164-15-968)
Supplement: Supplementary file 7 — Additional file 7: Isotigs and Pfam annotations of UniRef50 clusters shown in the heatmap of Figure 5. (XLSX 24 KB) [file 12864_2014_6662_MOESM7_ESM.xlsx]

## Sheet: Additional file 7
Additional file 7. Isotigs and Pfam annotations of UniRef50 clusters shown in the heatmap of Figure 5
Shown are the 5% most highly expressed UniRef50 clusters passing a variance filtering of 0.3 (in total 160). I to IX indicate nine clusters that were identified using hierarchical clustering of normalized, log2-transformed read counts (+1) (c.f. Figure 5).
The right columns show the isotogs of the UniRef50 cluster sequences. Ao(Mh) denotes A. oligospora and M. hapla; Ao(Hs), A. oligospora and H. schachtii; Ad(Mh), A. dactyloides and M. hapla; Ad(Hs), A. dactyloides and H. schachtii; and Mc(Hs), M. cionopagum and H. schachtii.
Cluster	UniRef50 id	Pfam	Pfam name	Ad(Mh)	Ad(Hs)	Mc(Hs)	Ao(Hs)	Ao(Mh)
I	C0SFB7	PF00672,PF02518,PF00512,PF00072	HAMP,HATPase_c,HisKA,Response_reg	isotig00927	isotig00070	isotig00233	-	isotig00410
I	C4JEQ1	PF12796,PF13606,PF00270,PF00271,PF08543,PF03070	Ank_2,Ank_3,DEAD,Helicase_C,Phos_pyr_kin,TENA_THI-4	isotig00311	isotig00180	isotig00017	-	isotig00052
I	C9S8C0	PF00514,PF01749	Arm,IBB	isotig01136	isotig00680	isotig01007	-	isotig00304
I	G1WYV6	PF04082	Fungal_trans	isotig00264	isotig00573	isotig00988	-	isotig00573
I	G1X094			isotig01425	isotig00895	isotig01755	-	isotig00882
I	G1X4F7	PF03370	CBM_21	isotig00951	isotig00579	isotig01061	-	isotig01127
I	G1X898			isotig00262	isotig00685	isotig01262	-	isotig00298
I	G1X915	PF00179	UQ_con	isotig00960	isotig00581	isotig00892	-	isotig00727
I	G1X9C7	PF12063,PF00069	DUF3543,Pkinase	isotig00284	isotig00720	isotig00895	-	isotig00845
I	G1XDD9	PF00069	Pkinase	isotig00095	isotig00608	isotig00879	-	isotig00159
I	G1XE83	PF00168	C2	isotig00272	isotig00588	isotig01609	-	isotig00297
I	G1XHA3			isotig01020	isotig00171	isotig01039	-	isotig01623
I	G1XMG5	PF11754	Velvet	isotig00941	isotig00189	isotig00913	-	isotig00668
I	G1XND6	PF00999	Na_H_Exchanger	isotig02833	isotig01119	isotig00902	-	isotig01473
I	J4HY43	PF00069	Pkinase	isotig00276	isotig00073	isotig00235	-	isotig00005
I	K2RZB2	PF00270,PF00271	DEAD,Helicase_C	isotig00310	isotig00179	isotig00016	-	isotig00051
I	K9FP63	PF00297,PF00515	Ribosomal_L3,TPR_1	isotig01922	isotig01258	isotig01762	-	isotig00629
I	O02373	PF00984,PF03720,PF03721	UDPG_MGDP_dh,UDPG_MGDP_dh_C,UDPG_MGDP_dh_N	isotig01409	isotig00884	isotig01300	-	isotig00536
I	O13315	PF00503	G-alpha	isotig01161	isotig00697	isotig01104	-	isotig00240
I	O93988	PF00285,PF02629,PF00549	Citrate_synt,CoA_binding,Ligase_CoA	isotig01155	isotig00644	isotig01293	-	isotig00313
I	Q0CDU7	PF07110,PF01658,PF07994	EthD,Inos-1-P_synth,NAD_binding_5	isotig01448	isotig00983	isotig00261	-	isotig00371
II	C1G9X0	PF00244	14-3-3	isotig01194	isotig01295	isotig01968	-	-
II	C6HFE6	PF01031,PF00350,PF02212,PF00069	Dynamin_M,Dynamin_N,GED,Pkinase	isotig01000	isotig00621	isotig00987	isotig00898	-
II	D4AZW0	PF00171	Aldedh	isotig01314	isotig00219	isotig01173	-	-
II	G1XA29	PF04479	RTA1	isotig01084	isotig00632	isotig01986	-	-
II	G1XDC7	PF10342	GPI-anchored	isotig01983	isotig01424	isotig03248	-	-
II	G1XFA5			isotig01349	isotig00836	isotig01259	isotig00804	-
II	G1XIY1	PF01485	IBR	isotig00961	isotig00665	isotig00142	-	-
II	G1XK34			isotig00336	isotig01182	isotig01399	isotig00726	-
II	G1XKD9			isotig02212	isotig01692	isotig00504	isotig00697	isotig01709
II	G1XN75	PF00264	Tyrosinase	isotig00974	isotig00165	isotig01738	-	-
II	G1XPD4			isotig00438	isotig00243	isotig00260	-	-
II	G1XQX2	PF09362	DUF1996	isotig01079	isotig00661	isotig00963	isotig00961	-
II	G2XS70	PF00160	Pro_isomerase	isotig03143	isotig02058	isotig00449	-	-
II	G4U5Y4	PF02815,PF02366	MIR,PMT	isotig00298	isotig00902	isotig01070	isotig00946	-
II	J5JXL6	PF02785,PF00364,PF00289,PF02786,PF00682,PF02436	Biotin_carb_C,Biotin_lipoyl,CPSase_L_chain,CPSase_L_D2,HMGL-like,PYC_OADA	isotig00943	isotig00577	isotig00883	isotig01036	-
II	L2FXN9			isotig02238	isotig01691	isotig02905	-	-
II	P30602	PF01644,PF08407,PF03142	Chitin_synth_1,Chitin_synth_1N,Chitin_synth_2	isotig00944	isotig00576	isotig00982	-	-
II	P60763	PF00071	Ras	isotig01280	isotig00860	isotig00473	-	-
II	Q01661	PF00318	Ribosomal_S2	isotig01931	isotig01271	isotig01998	-	-
II	Q0CSK9	PF00330,PF00694	Aconitase,Aconitase_C	isotig00987	isotig00607	isotig01078	isotig00682	-
II	Q5B995	PF00505	HMG_box	isotig03395	isotig02128	isotig04446	-	-
II	Q9VZ23	PF00071	Ras	isotig01762	isotig01334	isotig02208	-	-
II	UPI000175824A			isotig01215	isotig00742	isotig00317	-	-
III	B6K3W9	PF08326,PF02785,PF00364,PF01039,PF00289,PF02786	ACC_central,Biotin_carb_C,Biotin_lipoyl,Carboxyl_trans,CPSase_L_chain,CPSase_L_D2	isotig00932	isotig00572	-	-	isotig00179
III	C1H0W2	PF00083	Sugar_tr	isotig00498	isotig00181	-	isotig00437	-
III	D4D8B2	PF01466,PF03931	Skp1,Skp1_POZ	isotig00648	isotig00768	-	-	-
III	D5GMW5	PF00459	Inositol_P	isotig01021	isotig00596	-	-	-
III	E3KEW2	PF01287,PF00467	eIF-5a,KOW	isotig02508	isotig02048	-	-	-
III	G1X2F0			isotig01250	isotig00766	-	-	-
III	G1X2K9	PF00390,PF03949	malic,Malic_M	isotig00103	isotig01343	isotig01379	isotig00163	isotig00538
III	G1XL56	PF02535	Zip	isotig00389	isotig00053	-	-	-
III	G1XM56			isotig02216	isotig01733	-	-	-
III	G1XN84	PF02705	K_trans	isotig01065	isotig00002	-	-	-
III	G9N5L1	PF00254,PF00899,PF09358,PF10585,PF02134	FKBP_C,ThiF,UBA_e1_C,UBA_e1_thiolCys,UBACT	isotig00975	isotig00611	-	-	-
III	I1Q940	PF00025	Arf	isotig00452	isotig00025	-	-	-
III	L7IEW6			isotig00924	isotig00569	-	-	isotig00218
III	P41948	PF00909	Ammonium_transp	isotig00308	isotig00147	-	-	-
III	P78615	PF01648,PF00109,PF02801	ACPS,ketoacyl-synt,Ketoacyl-synt_C	isotig00925	isotig00192	-	-	-
III	Q5B3N5			isotig01482	isotig00937	-	-	-
III	Q5USA9	PF00241	Cofilin_ADF	isotig02935	isotig02396	-	-	-
III	UPI0001F2A215			isotig01225	isotig00727	isotig01285	isotig00904	isotig00473
III	UPI000234F83C			isotig01519	isotig01045	-	-	-
IV	A7F8S5			-	-	isotig01421	-	-
IV	C9SA27	PF04488	Gly_transf_sug	-	-	isotig00325	-	-
IV	C9SY92	PF04145	Ctr	-	-	isotig00219	-	-
IV	D4AXA0	PF00083	Sugar_tr	-	-	isotig01066	-	-
IV	G1X028			-	isotig03934	isotig02398	-	-
IV	G1X2H0	PF11327	DUF3129	-	-	isotig01962	-	-
IV	G1X336			isotig00690	isotig00420	isotig00110	isotig00907	isotig01980
IV	G1X7P5	PF00583	Acetyltransf_1	-	isotig02750	isotig02943	-	-
IV	G1XS45	PF00004	AAA	-	-	isotig01012	isotig00432	-
IV	G2QNL7	PF02668	TauD	-	-	isotig01118	-	-
IV	G3J3K0	PF14288,PF02364	FKS1_dom1,Glucan_synthase	isotig00918	-	isotig00089	-	-
IV	P0CG71	PF00240	ubiquitin	-	-	isotig01664	-	-
IV	P40941	PF00153	Mito_carr	-	-	isotig01704	-	-
IV	Q5USB2	PF11327	DUF3129	-	-	isotig02136	-	-
V	C0NNC2	PF11838,PF01433	DUF3358,Peptidase_M1	isotig00256	-	isotig00969	isotig00287	isotig00178
V	G1XAM7			isotig01048	isotig01761	isotig01031	isotig00128	isotig00301
V	I1BIH4	PF00012	HSP70	isotig01061	-	isotig00243	isotig00106	isotig00208
V	J3KID0	PF00909	Ammonium_transp	isotig01199	-	isotig01371	isotig00266	isotig00424
V	J4GVI6	PF00071	Ras	isotig01529	-	isotig00052	isotig00442	isotig00901
V	O94469	PF00474	SSF	isotig01094	-	isotig01035	isotig00107	isotig00234
V	Q5EMW1	PF00005,PF01602	ABC_tran,Adaptin_N	isotig00973	isotig02091	isotig00881	isotig00095	isotig00188
V	Q9V3G1	PF00181,PF03947	Ribosomal_L2,Ribosomal_L2_C	isotig02863	-	isotig02695	isotig00457	isotig01487
VI	A8PB71	PF00160	Pro_isomerase	-	-	isotig03695	isotig00648	isotig01612
VI	C5NZN0	PF01453	B_lectin	-	-	-	isotig01100	isotig02360
VI	C7YIE3	PF00171,PF01765	Aldedh,RRF	isotig02555	-	isotig04009	isotig00014	isotig00008
VI	E7R2J1	PF02773,PF02772,PF00438	S-AdoMet_synt_C,S-AdoMet_synt_M,S-AdoMet_synt_N	isotig01707	isotig01107	isotig00327	isotig00125	isotig00286
VI	F2QZX5	PF00153	Mito_carr	-	-	-	isotig00255	isotig00705
VI	F7WAY9	PF00171	Aldedh	-	-	isotig04778	isotig00176	isotig00378
VI	G1WYC9	PF00043	GST_C	-	-	-	isotig00314	isotig00754
VI	G1X0J2			-	-	-	isotig00352	isotig00868
VI	G1X1A5	PF13847	Methyltransf_31	-	-	-	isotig00268	isotig00661
VI	G1X515	PF10017,PF03781	DUF2260,FGE-sulfatase	isotig02610	-	isotig01340	isotig00384	isotig00174
VI	G1X5N6	PF01209	Ubie_methyltran	isotig02577	-	isotig03970	isotig00072	isotig01052
VI	G1X5S5			-	-	isotig02466	isotig00229	isotig00689
VI	G1X5W3	PF07992	Pyr_redox_2	-	-	isotig04629	isotig00413	isotig00930
VI	G1X6Q4	PF11327	DUF3129	-	-	isotig01743	isotig00237	isotig00648
VI	G1X6Q5	PF01822	WSC	isotig02585	isotig01358	isotig01663	isotig00016	isotig00199
VI	G1X716			-	-	isotig03089	isotig00160	isotig00407
VI	G1XA46			-	-	isotig01888	isotig00032	isotig00564
VI	G1XEE8	PF00043	GST_C	-	-	isotig04226	isotig00817	isotig01342
VI	G1XGA5			-	-	isotig02203	isotig00461	isotig01186
VI	G1XI99	PF02666	PS_Dcarbxylase	-	-	-	isotig00182	isotig00426
VI	G1XMI2			-	-	isotig04013	isotig00205	isotig00452
VI	G1XMP2			-	-	-	isotig00596	isotig01284
VI	G1XP27			-	-	-	isotig01074	isotig02305
VI	G1XRL0			-	-	-	isotig00401	isotig00961
VI	G1XRT0	PF00501,PF07993,PF00550	AMP-binding,NAD_binding_4,PP-binding	-	-	-	isotig00104	isotig00029
VI	G1XUU0			-	-	-	isotig00709	isotig01579
VI	G2XUK6	PF00248	Aldo_ket_red	-	-	-	isotig00257	isotig00709
VI	J9NJK5	PF05199	GMC_oxred_C	-	-	-	isotig00118	isotig00269
VI	L8X1H8			-	-	-	isotig00171	isotig00436
VI	L8X7L9			-	-	-	isotig00516	isotig01255
VI	P31373	PF01053	Cys_Met_Meta_PP	-	-	isotig02058	isotig00246	isotig00389
VI	P61204	PF00025	Arf	-	-	-	isotig00656	isotig00699
VI	P62826	PF00071	Ras	-	-	-	isotig00263	isotig00746
VI	Q00233	PF07367	FB_lectin	-	-	-	isotig00860	isotig01918
VI	Q6MVH7	PF00719	Pyrophosphatase	-	-	-	isotig00363	isotig01038
VII	E7RBQ8	PF00909	Ammonium_transp	-	-	isotig01158	isotig00190	isotig00440
VII	G1X2Y1	PF00235	Profilin	-	-	isotig03063	isotig00645	isotig01469
VII	G1X410			-	-	isotig01411	isotig00464	isotig01395
VII	G1XGJ6	PF11327	DUF3129	-	-	isotig01050	isotig00239	isotig00659
VII	G1XKI4			isotig03005	isotig01735	isotig01385	isotig00414	isotig00800
VII	G1XLG1			isotig02230	-	isotig00878	isotig00646	isotig01058
VII	G1XSL1	PF00264	Tyrosinase	-	-	isotig00917	isotig00278	isotig00791
VII	G1XSP7			-	-	isotig02848	isotig00983	isotig01518
VII	P31865	PF00224,PF02887	PK,PK_C	-	-	isotig01751	isotig00144	isotig00372
VII	Q5BBA6	PF00899,PF09358,PF10585,PF02134	ThiF,UBA_e1_C,UBA_e1_thiolCys,UBACT	isotig02543	-	isotig00929	isotig00114	isotig00194
VII	Q6C0Y0	PF00241	Cofilin_ADF	-	-	isotig03236	isotig00788	isotig01791
VII	Q8TGW7	PF01466,PF03931	Skp1,Skp1_POZ	-	-	isotig02441	isotig00444	isotig01322
VIII	B7SMQ7	PF02991	Atg8	-	isotig02683	isotig00045	isotig01332	isotig01916
VIII	C0NST9	PF01201	Ribosomal_S8e	-	isotig00369	isotig00034	isotig00479	isotig01243
VIII	E9EEK7	PF00515	TPR_1	-	isotig01436	isotig02044	isotig00320	isotig00723
VIII	G1X9A9			-	isotig00985	isotig00911	isotig00446	isotig00196
VIII	G1XAM0	PF00170	bZIP_1	-	isotig01016	isotig01409	isotig00178	isotig00512
VIII	H0EG68	PF00347	Ribosomal_L6	-	isotig02512	isotig00402	isotig00780	isotig01594
IX	A8PHA8	PF03129,PF02824,PF00587,PF07973	HGTP_anticodon,TGS,tRNA-synt_2b,tRNA_SAD	isotig01073	isotig00626	-	isotig00116	isotig00238
IX	B2AWD7	PF00416	Ribosomal_S13	isotig03691	isotig03032	-	isotig01112	isotig02110
IX	C7YQQ3	PF00557	Peptidase_M24	isotig01627	isotig01029	-	isotig00293	isotig00698
IX	G0RKL5	PF10417,PF00578	1-cysPrx_C,AhpC-TSA	isotig02406	isotig01779	isotig02932	isotig00500	isotig00865
IX	G1X1Z1	PF00083	Sugar_tr	isotig01463	isotig00910	isotig00713	isotig00132	isotig00339
IX	G1X1Z5			isotig01559	isotig00807	-	isotig00542	isotig02191
IX	G1X3G7	PF14200	RicinB_lectin_2	isotig04082	isotig03066	isotig04957	isotig01197	isotig02501
IX	G1XQU5	PF01565	FAD_binding_4	isotig03550	isotig02086	-	isotig00172	isotig00581
IX	G7XL63	PF01246	Ribosomal_L24e	isotig02511	isotig01932	-	isotig00739	isotig01560
IX	H1W1K3	PF00076	RRM_1	isotig01179	isotig00696	-	isotig00421	isotig00300
IX	J4GBX6	PF07749,PF00085,PF00179	ERp29,Thioredoxin,UQ_con	isotig02297	isotig02068	-	isotig00586	isotig01362
IX	K0KMM9	PF00085	Thioredoxin	isotig03188	isotig02773	-	isotig00754	isotig01461
IX	K1X017	PF01599,PF00240	Ribosomal_S27,ubiquitin	isotig02331	isotig01768	-	isotig00673	isotig01464
IX	K1X3D0	PF00667,PF00175,PF01558	FAD_binding_1,NAD_binding_1,POR	isotig00260	isotig03034	-	isotig00385	isotig00170
IX	L7IGX9			isotig00244	isotig01401	-	isotig00330	isotig00903
IX	P22768	PF00764	Arginosuc_synth	isotig01639	isotig01205	isotig04807	isotig00036	isotig00212
IX	Q5BDP1	PF00168,PF00632,PF00397	C2,HECT,WW	isotig00078	isotig00676	-	isotig00117	isotig00205
noCluster	E5A405	PF03198,PF07983	Glyco_hydro_72,X8	isotig01132	-	-	isotig00123	isotig00261
noCluster	F7VLP4	PF01704	UDPGP	-	-	isotig03949	isotig00023	-
noCluster	G1XAN1			isotig02623	-	-	isotig00306	isotig01717
noCluster	G1XU46	PF00564,PF07719	PB1,TPR_2	-	isotig01433	-	-	-
noCluster	L8WIR2			isotig01144	-	isotig03729	isotig00240	isotig00203
