# Supplementary material for: Interspecific and host-related gene expression patterns in nematode-trapping fungi
Source: BMC Genomics. 2014 Nov 11;15(1):968. doi: 10.1186/1471-2164-15-968 (PMC4237727; doi:10.1186/1471-2164-15-968)
Supplement: Supplementary file 8 — Additional file 8: Isotigs displaying sequence similarity to proteins in the PHI-database. (XLSX 31 KB) [file 12864_2014_6662_MOESM8_ESM.xlsx]

## Sheet: Sheet1
Additional file 8. Isotigs displaying sequence similarity to proteins in the PHI-database
Isotigs among the Top 500 transcripts in each library displaying sequence similarity to proteins in the PHI-base database [1].
Ao(Mh) denotes A. oligospora and M. hapla; Ao(Hs), A. oligospora and H. schachtii; Ad(Mh), A. dactyloides and M. hapla; Ad(Hs), A. dactyloides and H. schachtii; and Mc(Hs), M. cionopagum and H. schachtii.
library	isotig	PHI-base gene	PHIBase Hit	PHI-base gene	BLASTXPHIBase_EValue
Ao(Mh)	isotig00166	ABC3	PHI:1018	ABC3	1.0e-109
Ao(Mh)	isotig00029	ACE1	PHI:325	ACE1	4.0e-53
Ao(Mh)	isotig00030	ACE1	PHI:325	ACE1	3.0e-53
Ao(Mh)	isotig00511	BcBOT1	PHI:438	BcBOT1	2.0e-14
Ao(Mh)	isotig02453	BcPIC5	PHI:548	BcPIC5	5.0e-33
Ao(Mh)	isotig02540	BcPIC5	PHI:548	BcPIC5	3.0e-33
Ao(Mh)	isotig00411	beta-tubulin	PHI:820	beta-tubulin	0.0
Ao(Mh)	isotig00362	beta-tubulin	PHI:823	beta-tubulin	1.0e-108
Ao(Mh)	isotig00502	BGL2	PHI:61	BGL2	3.0e-14
Ao(Mh)	isotig00039	CAT1	PHI:106	CAT1	5.0e-162
Ao(Mh)	isotig00040	CAT1	PHI:106	CAT1	5.0e-163
Ao(Mh)	isotig00389	CBL1	PHI:443	CBL1	5.0e-70
Ao(Mh)	isotig00797	CGB1	PHI:334	CGB1	9.0e-19
Ao(Mh)	isotig00033	CHAP1	PHI:412	CHAP1	9.0e-35
Ao(Mh)	isotig00034	CHAP1	PHI:412	CHAP1	7.0e-35
Ao(Mh)	isotig00746	CLPT1	PHI:339	CLPT1	2.0e-20
Ao(Mh)	isotig00854	CLPT1	PHI:339	CLPT1	5.0e-81
Ao(Mh)	isotig01103	CLPT1	PHI:339	CLPT1	5.0e-48
Ao(Mh)	isotig01226	CLPT1	PHI:339	CLPT1	1.0e-35
Ao(Mh)	isotig01825	CNB1	PHI:290	CNB1	3.0e-19
Ao(Mh)	isotig01864	CNB1	PHI:290	CNB1	2.0e-21
Ao(Mh)	isotig00099	CPA1	PHI:213	CPA1	2.0e-53
Ao(Mh)	isotig00100	CPA1	PHI:213	CPA1	6.0e-54
Ao(Mh)	isotig01612	CPA1	PHI:213	CPA1	8.0e-72
Ao(Mh)	isotig01339	CPA1	PHI:213	CPA1	6.0e-54
Ao(Mh)	isotig00512	CPC1	PHI:467	CPC1	7.0e-12
Ao(Mh)	isotig00489	CpkA	PHI:1082	CpkA	0.0
Ao(Mh)	isotig02032	CPSOD1	PHI:769	CPSOD1	1.0e-83
Ao(Mh)	isotig02653	CPSOD1	PHI:769	CPSOD1	2.0e-27
Ao(Mh)	isotig00709	CSH1	PHI:419	CSH1	2.0e-27
Ao(Mh)	isotig01699	CST1	PHI:294	CST1	4.0e-32
Ao(Mh)	isotig00530	CTB3	PHI:1051	CTB3	3.0e-51
Ao(Mh)	isotig00270	FRT1	PHI:538	FRT1	7.0e-31
Ao(Mh)	isotig00339	FRT1	PHI:538	FRT1	5.0e-17
Ao(Mh)	isotig00404	FRT1	PHI:538	FRT1	1.0e-16
Ao(Mh)	isotig00648	GAS1	PHI:256	GAS1	3.0e-27
Ao(Mh)	isotig00261	GAS1	PHI:522	GAS1	4.0e-174
Ao(Mh)	isotig00588	GEL2	PHI:434	GEL2	1.0e-95
Ao(Mh)	isotig00771	GNO1	PHI:668	GNO1	0.0
Ao(Mh)	isotig00338	GzmetE	PHI:355	GzmetE	0.0
Ao(Mh)	isotig00363	HEX1	PHI:356	HEX1	6.0e-40
Ao(Mh)	isotig00209	HSP90	PHI:463	HSP90	0.0
Ao(Mh)	isotig00228	ILV2	PHI:358	ILV2	0.0
Ao(Mh)	isotig00589	MAC1	PHI:81	MAC1	2.0e-12
Ao(Mh)	isotig00614	MCSA	PHI:447	MCSA	7.0e-148
Ao(Mh)	isotig00344	MET3	PHI:265	MET3	0.0
Ao(Mh)	isotig01531	MGG_00056	PHI:784	MGG_00056	5.0e-27
Ao(Mh)	isotig00286	MGG_00383	PHI:877	MGG_00383	0.0
Ao(Mh)	isotig01305	MGG_02731	PHI:808	MGG_02731	4.0e-113
Ao(Mh)	isotig00787	MGG_04556	PHI:881	MGG_04556	2.0e-87
Ao(Mh)	isotig01231	MGG_04556	PHI:881	MGG_04556	3.0e-30
Ao(Mh)	isotig01630	MGG_04582	PHI:816	MGG_04582	6.0e-57
Ao(Mh)	isotig01882	MNH6	PHI:1063	MNH6	5.0e-42
Ao(Mh)	isotig00610	MPS1	PHI:113	MPS1	0.0
Ao(Mh)	isotig00196	MST12	PHI:268	MST12	2.0e-15
Ao(Mh)	isotig00203	MSY1	PHI:442	MSY1	0.0
Ao(Mh)	isotig00521	ODC	PHI:177	ODC	0.0
Ao(Mh)	isotig00180	PEX6	PHI:226	PEX6	4.0e-66
Ao(Mh)	isotig00164	PKS1	PHI:55	PKS1	3.0e-131
Ao(Mh)	isotig00215	PMR1	PHI:440	PMR1	5.0e-39
Ao(Mh)	isotig01055	PSPTO0834	PHI:587	PSPTO0834	7.0e-25
Ao(Mh)	isotig01063	RAS1	PHI:182	RAS1	1.0e-83
Ao(Mh)	isotig01309	RBT4	PHI:184	RBT4	5.0e-21
Ao(Mh)	isotig00901	RHO1	PHI:270	RHO1	1.0e-103
Ao(Mh)	isotig00055	SIT4	PHI:378	SIT4	1.0e-75
Ao(Mh)	isotig00056	SIT4	PHI:378	SIT4	9.0e-77
Ao(Mh)	isotig01455	SOD2	PHI:410	SOD2	1.0e-74
Ao(Mh)	isotig01521	SPE3-LYS9	PHI:384	SPE3-LYS9	4.0e-125
Ao(Mh)	isotig00463	ssaN	PHI:624	ssaN	5.0e-30
Ao(Mh)	isotig00422	ssaN	PHI:624	ssaN	2.0e-35
Ao(Mh)	isotig00485	ssaN	PHI:624	ssaN	2.0e-35
Ao(Mh)	isotig00336	TPS1	PHI:1064	TPS1	6.0e-145
Ao(Mh)	isotig00865	TSA1	PHI:386	TSA1	8.0e-19
Ao(Mh)	isotig00536	UGD1	PHI:387	UGD1	0.0
Ao(Mh)	isotig00642	ugt51E1	PHI:697	ugt51E1	8.0e-179
Ao(Mh)	isotig00351	um01886	PHI:901	um01886	5.0e-115
Ao(Mh)	isotig00220	UMc(Hs)6	PHI:389	UMc(Hs)6	0.0
Ao(Mh)	isotig00436	VAD1	PHI:423	VAD1	1.0e-83
Ao(Hs)	isotig00096	ABC3	PHI:1018	ABC3	8.0e-111
Ao(Hs)	isotig00104	ACE1	PHI:325	ACE1	2.0e-31
Ao(Hs)	isotig01099	ADE2	PHI:196	ADE2	2.0e-41
Ao(Hs)	isotig00310	bcatrA	PHI:1030	bcatrA	2.0e-65
Ao(Hs)	isotig00254	BcBOT1	PHI:438	BcBOT1	2.0e-14
Ao(Hs)	isotig00141	BCMFS1	PHI:544	BCMFS1	0.0
Ao(Hs)	isotig00154	BCMFS1	PHI:544	BCMFS1	1.0e-110
Ao(Hs)	isotig01172	BcPIC5	PHI:548	BcPIC5	2.0e-30
Ao(Hs)	isotig00155	beta-tubulin	PHI:820	beta-tubulin	0.0
Ao(Hs)	isotig00149	beta-tubulin	PHI:823	beta-tubulin	1.0e-108
Ao(Hs)	isotig00299	BGL2	PHI:61	BGL2	4.0e-13
Ao(Hs)	isotig00695	CaRAS1	PHI:507	CaRAS1	1.0e-16
Ao(Hs)	isotig00020	CAT1	PHI:106	CAT1	1.0e-133
Ao(Hs)	isotig00021	CAT1	PHI:106	CAT1	1.0e-134
Ao(Hs)	isotig00405	CaTUP1	PHI:211	CaTUP1	5.0e-76
Ao(Hs)	isotig00246	CBL1	PHI:443	CBL1	3.0e-71
Ao(Hs)	isotig00327	CGB1	PHI:334	CGB1	8.0e-19
Ao(Hs)	isotig00028	CHAP1	PHI:412	CHAP1	6.0e-19
Ao(Hs)	isotig00029	CHAP1	PHI:412	CHAP1	3.0e-21
Ao(Hs)	isotig01242	chsG	PHI:565	chsG	9.0e-48
Ao(Hs)	isotig00042	CLPT1	PHI:339	CLPT1	2.0e-81
Ao(Hs)	isotig00043	CLPT1	PHI:339	CLPT1	2.0e-81
Ao(Hs)	isotig00263	CLPT1	PHI:339	CLPT1	2.0e-20
Ao(Hs)	isotig00518	CLPT1	PHI:339	CLPT1	2.0e-48
Ao(Hs)	isotig00809	CNB1	PHI:290	CNB1	2.0e-21
Ao(Hs)	isotig00493	CPA1	PHI:213	CPA1	3.0e-53
Ao(Hs)	isotig00648	CPA1	PHI:213	CPA1	7.0e-72
Ao(Hs)	isotig00378	CPA1	PHI:213	CPA1	1.0e-41
Ao(Hs)	isotig00178	CPC1	PHI:467	CPC1	7.0e-12
Ao(Hs)	isotig00199	CpkA	PHI:1082	CpkA	0.0
Ao(Hs)	isotig00963	CPSOD1	PHI:769	CPSOD1	8.0e-84
Ao(Hs)	isotig00257	CSH1	PHI:419	CSH1	4.0e-21
Ao(Hs)	isotig00058	FRT1	PHI:538	FRT1	2.0e-14
Ao(Hs)	isotig00132	FRT1	PHI:538	FRT1	6.0e-17
Ao(Hs)	isotig00237	GAS1	PHI:256	GAS1	3.0e-27
Ao(Hs)	isotig00239	GAS1	PHI:256	GAS1	8.0e-22
Ao(Hs)	isotig00123	GAS1	PHI:522	GAS1	1.0e-174
Ao(Hs)	isotig00362	GAS2	PHI:257	GAS2	1.0e-13
Ao(Hs)	isotig00303	GNO1	PHI:668	GNO1	0.0
Ao(Hs)	isotig00607	GzmetE	PHI:355	GzmetE	2.0e-116
Ao(Hs)	isotig00145	HEX1	PHI:356	HEX1	6.0e-40
Ao(Hs)	isotig00102	HSP90	PHI:463	HSP90	0.0
Ao(Hs)	isotig00027	ILV2	PHI:358	ILV2	7.0e-89
Ao(Hs)	isotig00718	MCSA	PHI:447	MCSA	1.0e-80
Ao(Hs)	isotig00131	MET3	PHI:265	MET3	0.0
Ao(Hs)	isotig01085	MGG_00056	PHI:784	MGG_00056	1.0e-17
Ao(Hs)	isotig00125	MGG_00383	PHI:877	MGG_00383	0.0
Ao(Hs)	isotig00404	MGG_04582	PHI:816	MGG_04582	1.0e-56
Ao(Hs)	isotig00136	MLT1	PHI:267	MLT1	9.0e-97
Ao(Hs)	isotig00850	MNH6	PHI:1063	MNH6	4.0e-42
Ao(Hs)	isotig00267	MSP1	PHI:860	MSP1	3.0e-40
Ao(Hs)	isotig00008	MST12	PHI:268	MST12	4.0e-43
Ao(Hs)	isotig00446	MST12	PHI:268	MST12	7.0e-16
Ao(Hs)	isotig00240	MSY1	PHI:442	MSY1	0.0
Ao(Hs)	isotig00213	ODC	PHI:177	ODC	0.0
Ao(Hs)	isotig00101	PEX6	PHI:226	PEX6	4.0e-66
Ao(Hs)	isotig01159	PEX6	PHI:593	PEX6	1.0e-35
Ao(Hs)	isotig00322	RAS1	PHI:182	RAS1	3.0e-83
Ao(Hs)	isotig00652	RBT4	PHI:184	RBT4	3.0e-21
Ao(Hs)	isotig00442	RHO1	PHI:270	RHO1	6.0e-104
Ao(Hs)	isotig00024	SIT4	PHI:378	SIT4	8.0e-76
Ao(Hs)	isotig00025	SIT4	PHI:378	SIT4	4.0e-76
Ao(Hs)	isotig00608	SOD2	PHI:410	SOD2	8.0e-75
Ao(Hs)	isotig00519	SOD5	PHI:383	SOD5	2.0e-22
Ao(Hs)	isotig00185	ssaN	PHI:624	ssaN	1.0e-35
Ao(Hs)	isotig00193	ssaN	PHI:624	ssaN	2.0e-35
Ao(Hs)	isotig00422	TPS1	PHI:1064	TPS1	6.0e-133
Ao(Hs)	isotig00500	TSA1	PHI:386	TSA1	3.0e-19
Ao(Hs)	isotig00370	UGD1	PHI:387	UGD1	2.0e-179
Ao(Hs)	isotig00230	ugt51E1	PHI:697	ugt51E1	4.0e-142
Ao(Hs)	isotig00164	um01886	PHI:901	um01886	2.0e-115
Ao(Hs)	isotig00507	UMc(Hs)6	PHI:389	UMc(Hs)6	5.0e-174
Ao(Hs)	isotig00062	VAD1	PHI:423	VAD1	4.0e-72
Ao(Hs)	isotig00171	VAD1	PHI:423	VAD1	1.0e-83
Ao(Hs)	isotig00911	VAD1	PHI:423	VAD1	1.0e-21
Ao(Hs)	isotig00546	WdCHS5	PHI:390	WdCHS5	4.0e-95
Ao(Hs)	isotig00283	VFGLU1	PHI:323	VFGLU1	2.0e-78
Ad(Mh)	isotig00930	ABC3	PHI:1018	ABC3	3.0e-108
Ad(Mh)	isotig01200	BCMFS1	PHI:544	BCMFS1	0.0
Ad(Mh)	isotig03471	BcPIC5	PHI:548	BcPIC5	1.0e-40
Ad(Mh)	isotig01357	bcplc1	PHI:1026	bcplc1	6.0e-74
Ad(Mh)	isotig01327	beta-tubulin	PHI:820	beta-tubulin	0.0
Ad(Mh)	isotig01431	beta-tubulin	PHI:823	beta-tubulin	2.0e-107
Ad(Mh)	isotig01465	beta-tubulin	PHI:823	beta-tubulin	3.0e-116
Ad(Mh)	isotig01541	BGL2	PHI:61	BGL2	1.0e-12
Ad(Mh)	isotig00927	BOS1	PHI:550	BOS1	0.0
Ad(Mh)	isotig00336	BTP1	PHI:441	BTP1	8.0e-15
Ad(Mh)	isotig01253	CaNAG5	PHI:208	CaNAG5	5.0e-14
Ad(Mh)	isotig02212	CAP20	PHI:27	CAP20	2.0e-28
Ad(Mh)	isotig00981	CaTUP1	PHI:211	CaTUP1	1.0e-117
Ad(Mh)	isotig01420	CDC10	PHI:281	CDC10	2.0e-77
Ad(Mh)	isotig01438	CDC10	PHI:281	CDC10	4.0e-66
Ad(Mh)	isotig01325	CDC11	PHI:282	CDC11	5.0e-79
Ad(Mh)	isotig01883	CGB1	PHI:334	CGB1	5.0e-19
Ad(Mh)	isotig01232	CHS3	PHI:31	CHS3	0.0
Ad(Mh)	isotig00944	chsG	PHI:565	chsG	0.0
Ad(Mh)	isotig00921	ClaSSD1	PHI:862	ClaSSD1	0.0
Ad(Mh)	isotig00284	CLK1	PHI:109	CLK1	3.0e-119
Ad(Mh)	isotig01762	CLPT1	PHI:339	CLPT1	4.0e-21
Ad(Mh)	isotig01772	CLPT1	PHI:339	CLPT1	6.0e-34
Ad(Mh)	isotig01796	CLPT1	PHI:339	CLPT1	3.0e-83
Ad(Mh)	isotig02194	CLPT1	PHI:339	CLPT1	6.0e-51
Ad(Mh)	isotig00612	CNB1	PHI:290	CNB1	8.0e-21
Ad(Mh)	isotig00613	CNB1	PHI:290	CNB1	6.0e-21
Ad(Mh)	isotig03032	CNB1	PHI:290	CNB1	2.0e-21
Ad(Mh)	isotig02529	CPA1	PHI:213	CPA1	4.0e-59
Ad(Mh)	isotig03143	CPA1	PHI:213	CPA1	6.0e-80
Ad(Mh)	isotig00254	CPC1	PHI:467	CPC1	4.0e-16
Ad(Mh)	isotig01485	CpkA	PHI:1082	CpkA	0.0
Ad(Mh)	isotig00290	CPRGS-1	PHI:343	CPRGS-1	3.0e-137
Ad(Mh)	isotig00291	CPRGS-1	PHI:343	CPRGS-1	7.0e-161
Ad(Mh)	isotig01154	CZK3	PHI:296	CZK3	3.0e-16
Ad(Mh)	isotig00925	FAS2	PHI:96	FAS2	0.0
Ad(Mh)	isotig01161	FGA1	PHI:251	FGA1	0.0
Ad(Mh)	isotig01142	FGB1	PHI:300	FGB1	0.0
Ad(Mh)	isotig01641	FMK1	PHI:215	FMK1	0.0
Ad(Mh)	isotig01225	FRT1	PHI:538	FRT1	3.0e-20
Ad(Mh)	isotig00498	FRT1	PHI:538	FRT1	2.0e-29
Ad(Mh)	isotig01132	GAS1	PHI:522	GAS1	6.0e-169
Ad(Mh)	isotig01233	HEX1	PHI:356	HEX1	1.0e-43
Ad(Mh)	isotig00343	hopI1	PHI:981	hopI1	5.0e-11
Ad(Mh)	isotig00988	HSP90	PHI:463	HSP90	0.0
Ad(Mh)	isotig00087	LAEA	PHI:482	LAEA	5.0e-49
Ad(Mh)	isotig00088	LAEA	PHI:482	LAEA	8.0e-51
Ad(Mh)	isotig01559	LAEA	PHI:482	LAEA	7.0e-46
Ad(Mh)	isotig00987	LYSF	PHI:362	LYSF	1.0e-37
Ad(Mh)	isotig00424	MAC1	PHI:81	MAC1	1.0e-16
Ad(Mh)	isotig01707	MGG_00383	PHI:877	MGG_00383	0.0
Ad(Mh)	isotig01280	MGG_02731	PHI:808	MGG_02731	4.0e-108
Ad(Mh)	isotig03395	MNH6	PHI:1063	MNH6	6.0e-45
Ad(Mh)	isotig01527	MPS1	PHI:113	MPS1	0.0
Ad(Mh)	isotig01044	MPS1	PHI:113	MPS1	2.0e-56
Ad(Mh)	isotig01144	MSY1	PHI:442	MSY1	0.0
Ad(Mh)	isotig00262	ORP1	PHI:591	ORP1	3.0e-23
Ad(Mh)	isotig00330	PDE1	PHI:405	PDE1	1.0e-36
Ad(Mh)	isotig01023	PEX6	PHI:226	PEX6	4.0e-66
Ad(Mh)	isotig01049	PKAC1	PHI:371	PKAC1	0.0
Ad(Mh)	isotig01020	PLD1	PHI:373	PLD1	2.0e-55
Ad(Mh)	isotig00946	PMR1	PHI:440	PMR1	3.0e-54
Ad(Mh)	isotig00299	PMT1	PHI:451	PMT1	9.0e-102
Ad(Mh)	isotig00298	PMT1	PHI:451	PMT1	0.0
Ad(Mh)	isotig01582	RAS1	PHI:182	RAS1	9.0e-85
Ad(Mh)	isotig01529	RHO1	PHI:270	RHO1	6.0e-105
Ad(Mh)	isotig01087	SAP4	PHI:125	SAP4	2.0e-17
Ad(Mh)	isotig00324	SIT4	PHI:378	SIT4	7.0e-74
Ad(Mh)	isotig00325	SIT4	PHI:378	SIT4	3.0e-74
Ad(Mh)	isotig00095	SNF1	PHI:188	SNF1	4.0e-28
Ad(Mh)	isotig00945	SNF1	PHI:188	SNF1	2.0e-16
Ad(Mh)	isotig01222	SNF1	PHI:188	SNF1	1.0e-26
Ad(Mh)	isotig01271	ssaN	PHI:624	ssaN	3.0e-34
Ad(Mh)	isotig01421	ssaN	PHI:624	ssaN	3.0e-35
Ad(Mh)	isotig01218	SUM1	PHI:128	SUM1	6.0e-119
Ad(Mh)	isotig00924	TOXC	PHI:97	TOXC	0.0
Ad(Mh)	isotig00276	TPK1	PHI:427	TPK1	8.0e-13
Ad(Mh)	isotig00277	TPK1	PHI:427	TPK1	2.0e-12
Ad(Mh)	isotig02406	TSA1	PHI:386	TSA1	3.0e-16
Ad(Mh)	isotig01409	UGD1	PHI:387	UGD1	0.0
Ad(Mh)	isotig01797	ugt51E1	PHI:697	ugt51E1	4.0e-162
Ad(Mh)	isotig01324	um01886	PHI:901	um01886	2.0e-112
Ad(Mh)	isotig00919	UMc(Hs)6	PHI:389	UMc(Hs)6	0.0
Ad(Mh)	isotig01659	USX1	PHI:274	USX1	1.0e-12
Ad(Mh)	isotig00352	VAD1	PHI:423	VAD1	1.0e-42
Ad(Mh)	isotig01215	VAD1	PHI:423	VAD1	1.0e-86
Ad(Mh)	isotig01699	VAD1	PHI:423	VAD1	3.0e-67
Ad(Mh)	isotig01101	ZIF1	PHI:444	ZIF1	1.0e-38
Ad(Hs)	isotig01433	bcnoxR	PHI:1025	bcnoxR	1.0e-13
Ad(Hs)	isotig03631	BcPIC5	PHI:548	BcPIC5	3.0e-33
Ad(Hs)	isotig00768	BcPIC5	PHI:548	BcPIC5	2.0e-38
Ad(Hs)	isotig00873	bcplc1	PHI:1026	bcplc1	7.0e-74
Ad(Hs)	isotig00896	beta-tubulin	PHI:820	beta-tubulin	0.0
Ad(Hs)	isotig00940	beta-tubulin	PHI:823	beta-tubulin	3.0e-116
Ad(Hs)	isotig00968	beta-tubulin	PHI:823	beta-tubulin	1.0e-107
Ad(Hs)	isotig01007	BGL2	PHI:61	BGL2	1.0e-12
Ad(Hs)	isotig01182	BTP1	PHI:441	BTP1	9.0e-15
Ad(Hs)	isotig00272	Can1	PHI:673	Can1	6.0e-36
Ad(Hs)	isotig00726	CaNAG5	PHI:208	CaNAG5	4.0e-14
Ad(Hs)	isotig01692	CAP20	PHI:27	CAP20	2.0e-28
Ad(Hs)	isotig00819	CaTUP1	PHI:211	CaTUP1	2.0e-120
Ad(Hs)	isotig01594	CaTUP1	PHI:211	CaTUP1	3.0e-14
Ad(Hs)	isotig00843	CDC11	PHI:282	CDC11	2.0e-79
Ad(Hs)	isotig01145	CGB1	PHI:334	CGB1	6.0e-19
Ad(Hs)	isotig00693	CHS7	PHI:337	CHS7	1.0e-16
Ad(Hs)	isotig00576	chsG	PHI:565	chsG	0.0
Ad(Hs)	isotig01242	CLPT1	PHI:339	CLPT1	4.0e-83
Ad(Hs)	isotig01334	CLPT1	PHI:339	CLPT1	4.0e-21
Ad(Hs)	isotig01744	CLPT1	PHI:339	CLPT1	5.0e-51
Ad(Hs)	isotig02077	CLPT1	PHI:339	CLPT1	6.0e-121
Ad(Hs)	isotig01921	CNB1	PHI:290	CNB1	7.0e-21
Ad(Hs)	isotig02365	CNB1	PHI:290	CNB1	2.0e-21
Ad(Hs)	isotig02261	CNB1	PHI:474	CNB1	6.0e-19
Ad(Hs)	isotig00184	CON7	PHI:35	CON7	1.0e-35
Ad(Hs)	isotig00357	CPA1	PHI:213	CPA1	3.0e-58
Ad(Hs)	isotig00358	CPA1	PHI:213	CPA1	7.0e-60
Ad(Hs)	isotig02058	CPA1	PHI:213	CPA1	6.0e-79
Ad(Hs)	isotig01016	CPC1	PHI:467	CPC1	8.0e-17
Ad(Hs)	isotig01092	CpkA	PHI:1082	CpkA	0.0
Ad(Hs)	isotig00640	CPRGS-1	PHI:343	CPRGS-1	5.0e-164
Ad(Hs)	isotig00191	FAS2	PHI:96	FAS2	0.0
Ad(Hs)	isotig00697	FGA1	PHI:251	FGA1	0.0
Ad(Hs)	isotig00699	FGB1	PHI:300	FGB1	0.0
Ad(Hs)	isotig01053	FMK1	PHI:215	FMK1	0.0
Ad(Hs)	isotig01693	FOW1	PHI:254	FOW1	3.0e-143
Ad(Hs)	isotig00181	FRT1	PHI:538	FRT1	2.0e-29
Ad(Hs)	isotig00182	FRT1	PHI:538	FRT1	1.0e-29
Ad(Hs)	isotig00727	FRT1	PHI:538	FRT1	3.0e-20
Ad(Hs)	isotig00910	FRT1	PHI:538	FRT1	4.0e-20
Ad(Hs)	isotig02246	GNA1	PHI:174	GNA1	2.0e-42
Ad(Hs)	isotig00744	HEX1	PHI:356	HEX1	9.0e-44
Ad(Hs)	isotig00625	HSP90	PHI:463	HSP90	0.0
Ad(Hs)	isotig00669	LAEA	PHI:482	LAEA	6.0e-51
Ad(Hs)	isotig00807	LAEA	PHI:482	LAEA	2.0e-45
Ad(Hs)	isotig00747	MAC1	PHI:81	MAC1	1.0e-16
Ad(Hs)	isotig00860	MGG_02731	PHI:808	MGG_02731	9.0e-109
Ad(Hs)	isotig02128	MNH6	PHI:1063	MNH6	1.0e-44
Ad(Hs)	isotig00991	MPS1	PHI:113	MPS1	0.0
Ad(Hs)	isotig01551	MPS1	PHI:113	MPS1	5.0e-59
Ad(Hs)	isotig00885	ODC	PHI:177	ODC	2.0e-154
Ad(Hs)	isotig00609	PEX6	PHI:226	PEX6	4.0e-66
Ad(Hs)	isotig01255	PKAC1	PHI:371	PKAC1	2.0e-156
Ad(Hs)	isotig00172	PLD1	PHI:373	PLD1	9.0e-35
Ad(Hs)	isotig00171	PLD1	PHI:373	PLD1	1.0e-55
Ad(Hs)	isotig00667	RAS1	PHI:182	RAS1	1.0e-82
Ad(Hs)	isotig00571	RHO1	PHI:270	RHO1	1.0e-99
Ad(Hs)	isotig01856	SIT4	PHI:378	SIT4	6.0e-180
Ad(Hs)	isotig02999	SIT4	PHI:378	SIT4	6.0e-76
Ad(Hs)	isotig00771	ssaN	PHI:624	ssaN	3.0e-34
Ad(Hs)	isotig00847	ssaN	PHI:624	ssaN	4.0e-35
Ad(Hs)	isotig01201	THIOL	PHI:598	THIOL	5.0e-98
Ad(Hs)	isotig00073	TPK1	PHI:427	TPK1	8.0e-13
Ad(Hs)	isotig00074	TPK1	PHI:427	TPK1	5.0e-13
Ad(Hs)	isotig00075	TPK1	PHI:427	TPK1	5.0e-13
Ad(Hs)	isotig00891	TPS1	PHI:1064	TPS1	0.0
Ad(Hs)	isotig01779	TSA1	PHI:386	TSA1	3.0e-16
Ad(Hs)	isotig00884	UGD1	PHI:387	UGD1	0.0
Ad(Hs)	isotig00989	ugt51E1	PHI:697	ugt51E1	5.0e-173
Ad(Hs)	isotig00812	um01886	PHI:901	um01886	1.0e-112
Ad(Hs)	isotig00603	UMc(Hs)6	PHI:389	UMc(Hs)6	0.0
Ad(Hs)	isotig01127	USX1	PHI:274	USX1	9.0e-13
Ad(Hs)	isotig00179	VAD1	PHI:423	VAD1	7.0e-36
Ad(Hs)	isotig00180	VAD1	PHI:423	VAD1	4.0e-52
Ad(Hs)	isotig00742	VAD1	PHI:423	VAD1	6.0e-87
Ad(Hs)	isotig00642	ZIF1	PHI:444	ZIF1	1.0e-38
Mc(Hs)	isotig00035	barA	PHI:562	barA	5.0e-11
Mc(Hs)	isotig01155	BcBOT1	PHI:438	BcBOT1	9.0e-12
Mc(Hs)	isotig01289	BcBOT1	PHI:438	BcBOT1	6.0e-13
Mc(Hs)	isotig02611	BCCAT2	PHI:542	BCCAT2	2.0e-13
Mc(Hs)	isotig01047	BCMFS1	PHI:544	BCMFS1	0.0
Mc(Hs)	isotig00012	BCP1	PHI:277	BCP1	2.0e-51
Mc(Hs)	isotig00013	BCP1	PHI:277	BCP1	8.0e-52
Mc(Hs)	isotig00011	BCP1	PHI:277	BCP1	1.0e-51
Mc(Hs)	isotig04864	BcPIC5	PHI:548	BcPIC5	7.0e-28
Mc(Hs)	isotig01312	beta-tubulin	PHI:820	beta-tubulin	0.0
Mc(Hs)	isotig01363	beta-tubulin	PHI:823	beta-tubulin	2.0e-114
Mc(Hs)	isotig01685	beta-tubulin	PHI:823	beta-tubulin	7.0e-115
Mc(Hs)	isotig00999	BGL2	PHI:61	BGL2	3.0e-13
Mc(Hs)	isotig01515	Bmp3	PHI:1032	Bmp3	0.0
Mc(Hs)	isotig01399	BTP1	PHI:441	BTP1	3.0e-16
Mc(Hs)	isotig01931	BTP1	PHI:441	BTP1	3.0e-18
Mc(Hs)	isotig00504	CAP20	PHI:27	CAP20	2.0e-37
Mc(Hs)	isotig00301	CAT1	PHI:106	CAT1	1.0e-167
Mc(Hs)	isotig00302	CAT1	PHI:106	CAT1	1.0e-168
Mc(Hs)	isotig00533	CaTUP1	PHI:211	CaTUP1	6.0e-17
Mc(Hs)	isotig01671	CaTUP1	PHI:211	CaTUP1	8.0e-123
Mc(Hs)	isotig01872	ClaSSD1	PHI:862	ClaSSD1	7.0e-81
Mc(Hs)	isotig00583	CLPT1	PHI:339	CLPT1	8.0e-34
Mc(Hs)	isotig00584	CLPT1	PHI:339	CLPT1	6.0e-36
Mc(Hs)	isotig01433	CLPT1	PHI:339	CLPT1	4.0e-82
Mc(Hs)	isotig02208	CLPT1	PHI:339	CLPT1	3.0e-21
Mc(Hs)	isotig02417	CLPT1	PHI:339	CLPT1	2.0e-30
Mc(Hs)	isotig03395	CLPT1	PHI:339	CLPT1	6.0e-38
Mc(Hs)	isotig01418	CLPT1	PHI:339	CLPT1	4.0e-50
Mc(Hs)	isotig03329	CNB1	PHI:290	CNB1	1.0e-20
Mc(Hs)	isotig02712	CNB1	PHI:474	CNB1	1.0e-83
Mc(Hs)	isotig00449	CPA1	PHI:213	CPA1	3.0e-61
Mc(Hs)	isotig03695	CPA1	PHI:213	CPA1	5.0e-77
Mc(Hs)	isotig02215	CPA1	PHI:213	CPA1	1.0e-52
Mc(Hs)	isotig01409	CPCA	PHI:340	CPCA	8.0e-14
Mc(Hs)	isotig01322	CpkA	PHI:1082	CpkA	0.0
Mc(Hs)	isotig01923	CSH1	PHI:419	CSH1	3.0e-37
Mc(Hs)	isotig00334	CST1	PHI:294	CST1	3.0e-44
Mc(Hs)	isotig02268	CTB6	PHI:1047	CTB6	7.0e-34
Mc(Hs)	isotig01679	FMK1	PHI:215	FMK1	0.0
Mc(Hs)	isotig01066	FRT1	PHI:538	FRT1	1.0e-31
Mc(Hs)	isotig01180	FRT1	PHI:538	FRT1	2.0e-17
Mc(Hs)	isotig00325	GAS1	PHI:256	GAS1	1.0e-24
Mc(Hs)	isotig00326	GAS1	PHI:256	GAS1	6.0e-25
Mc(Hs)	isotig01050	GAS1	PHI:256	GAS1	3.0e-19
Mc(Hs)	isotig01510	GAS1	PHI:256	GAS1	5.0e-17
Mc(Hs)	isotig01544	GAS1	PHI:256	GAS1	3.0e-21
Mc(Hs)	isotig01786	GAS1	PHI:256	GAS1	4.0e-13
Mc(Hs)	isotig01962	GAS1	PHI:256	GAS1	5.0e-27
Mc(Hs)	isotig01976	GAS1	PHI:256	GAS1	4.0e-18
Mc(Hs)	isotig02127	GAS1	PHI:256	GAS1	1.0e-20
Mc(Hs)	isotig02136	GAS1	PHI:256	GAS1	2.0e-51
Mc(Hs)	isotig02429	GAS1	PHI:256	GAS1	9.0e-20
Mc(Hs)	isotig01533	GNA1	PHI:174	GNA1	2.0e-37
Mc(Hs)	isotig00113	HEX1	PHI:356	HEX1	2.0e-39
Mc(Hs)	isotig01949	HMR1	PHI:1006	HMR1	3.0e-37
Mc(Hs)	isotig00977	HSP90	PHI:463	HSP90	0.0
Mc(Hs)	isotig00377	LAEA	PHI:482	LAEA	1.0e-42
Mc(Hs)	isotig00378	LAEA	PHI:482	LAEA	4.0e-43
Mc(Hs)	isotig00473	MGG_02731	PHI:808	MGG_02731	8.0e-112
Mc(Hs)	isotig00474	MGG_02731	PHI:808	MGG_02731	2.0e-112
Mc(Hs)	isotig00263	MGG_03530	PHI:799	MGG_03530	6.0e-31
Mc(Hs)	isotig01369	MGG_04556	PHI:881	MGG_04556	3.0e-23
Mc(Hs)	isotig01913	MGG_04556	PHI:881	MGG_04556	7.0e-73
Mc(Hs)	isotig01058	MGG_09263	PHI:889	MGG_09263	2.0e-41
Mc(Hs)	isotig01648	MgRho3	PHI:1061	MgRho3	3.0e-72
Mc(Hs)	isotig04446	MNH6	PHI:1063	MNH6	8.0e-44
Mc(Hs)	isotig01580	MSP1	PHI:860	MSP1	2.0e-39
Mc(Hs)	isotig03567	MST12	PHI:268	MST12	8.0e-147
Mc(Hs)	isotig00333	MST12	PHI:268	MST12	3.0e-67
Mc(Hs)	isotig00911	MST12	PHI:268	MST12	4.0e-15
Mc(Hs)	isotig00926	PEX6	PHI:226	PEX6	2.0e-66
Mc(Hs)	isotig00948	PKAC1	PHI:371	PKAC1	0.0
Mc(Hs)	isotig00904	PMR1	PHI:440	PMR1	3.0e-53
Mc(Hs)	isotig01070	PMT1	PHI:451	PMT1	8.0e-89
Mc(Hs)	isotig01612	RAS1	PHI:182	RAS1	2.0e-86
Mc(Hs)	isotig00052	RHO1	PHI:270	RHO1	3.0e-101
Mc(Hs)	isotig00053	RHO1	PHI:270	RHO1	9.0e-102
Mc(Hs)	isotig00050	RHO1	PHI:270	RHO1	3.0e-99
Mc(Hs)	isotig00051	RHO1	PHI:270	RHO1	1.0e-99
Mc(Hs)	isotig01209	RPK1	PHI:231	RPK1	5.0e-123
Mc(Hs)	isotig01202	SAP3	PHI:73	SAP3	2.0e-19
Mc(Hs)	isotig01323	SIT4	PHI:378	SIT4	2.0e-75
Mc(Hs)	isotig04014	SOD1	PHI:271	SOD1	1.0e-73
Mc(Hs)	isotig03946	SOD2	PHI:410	SOD2	3.0e-56
Mc(Hs)	isotig01693	ssaN	PHI:624	ssaN	1.0e-36
Mc(Hs)	isotig01087	ssaN	PHI:624	ssaN	2.0e-28
Mc(Hs)	isotig01132	ssaN	PHI:624	ssaN	1.0e-34
Mc(Hs)	isotig01232	ssaN	PHI:624	ssaN	3.0e-30
Mc(Hs)	isotig00235	TPK1	PHI:427	TPK1	3.0e-12
Mc(Hs)	isotig00157	TSA1	PHI:386	TSA1	6.0e-17
Mc(Hs)	isotig00158	TSA1	PHI:386	TSA1	3.0e-17
Mc(Hs)	isotig01517	ugt51E1	PHI:697	ugt51E1	0.0
Mc(Hs)	isotig00358	UKC1	PHI:158	UKC1	3.0e-11
Mc(Hs)	isotig01321	um01886	PHI:901	um01886	1.0e-113
Mc(Hs)	isotig01518	USX1	PHI:274	USX1	6.0e-20
Mc(Hs)	isotig00318	VAD1	PHI:423	VAD1	1.0e-86
Mc(Hs)	isotig01273	ZEB1	PHI:716	ZEB1	2.0e-13
Mc(Hs)	isotig01021	ZIF1	PHI:444	ZIF1	2.0e-38
References
1. Winnenburg R, Urban M, Beacham A, Baldwin TK, Holland S, Lindeberg M, Hansen H, Rawlings C, Hammond-Kosack KE, Kohler J: PHI-base update: additions to the pathogen-host interaction database. Nucleic Acids Res 2008, 36:572-576.
